# Supplementary material for: Cell Fate Decision as High-Dimensional Critical State Transition
Source: PLoS Biol. 2016 Dec 27;14(12):e2000640. doi: 10.1371/journal.pbio.2000640 (PMC5189937; doi:10.1371/journal.pbio.2000640)
Supplement: S2 Data — The relevant data used in the figures are in separate spreadsheets within this file, with the sheet names (tabs) indicating the associated figure. (XLSX) [file pbio.2000640.s013.xlsx]

## Sheet: PCA_day1
Cell identifier	PC1	PC2	PC3
EML-A1 LOW-SCA1 Chip#1 1	-34.6639	11.9058	5.13492
EML-A2 LOW-SCA1 Chip#1 2	-35.0927	14.1528	4.0365
EML-A3 LOW-SCA1 Chip#1 3	-32.5778	15.6704	3.00493
EML-A4 LOW-SCA1 Chip#1 4	-31.7871	15.1044	2.45351
EML-A5 LOW-SCA1 Chip#1 5	-25.8902	17.5548	-0.74713
EML-A6 LOW-SCA1 Chip#1 6	-24.0125	16.4311	0.136986
EML-A7 LOW-SCA1 Chip#1 7	-28.0141	16.7169	1.52251
EML-A8 LOW-SCA1 Chip#1 8	-31.1654	9.47559	3.20664
EML-A10 LOW-SCA1 Chip#1 9	-38.0477	10.3228	6.27658
EML-A11 LOW-SCA1 Chip#1 10	-22.865	8.22566	19.8529
EML-A12 LOW-SCA1 Chip#1 11	-18.1196	11.1082	15.3958
EML-B1 LOW-SCA1 Chip#1 12	-27.3125	2.86981	1.3365
EML-B2 LOW-SCA1 Chip#1 13	-16.4579	10.0934	-1.09906
EML-B3 LOW-SCA1 Chip#1 14	-30.0387	14.4497	1.98592
EML-B4 LOW-SCA1 Chip#1 15	-32.5592	7.65403	6.53782
EML-B5 LOW-SCA1 Chip#1 16	-29.9824	7.13159	4.63487
EML-B6 LOW-SCA1 Chip#1 17	-21.0223	9.17361	2.96264
EML-B7 LOW-SCA1 Chip#1 18	-26.0093	12.6948	1.74185
EML-B8 LOW-SCA1 Chip#1 19	-37.949	7.62539	8.23142
EML-B9 LOW-SCA1 Chip#1 20	-29.2585	6.59966	1.14058
EML-B10 LOW-SCA1 Chip#1 21	-27.1084	12.9007	0.143715
EML-B11 LOW-SCA1 Chip#1 22	-27.3625	17.49	7.86633
EML-B12 LOW-SCA1 Chip#1 23	-30.8891	13.427	1.94978
EML-A1 LOW-SCA1 Chip#2 67	-1.20656	1.76635	0.578745
EML-A2 LOW-SCA1 Chip#2 68	-29.9233	9.70381	2.73338
EML-A3 LOW-SCA1 Chip#2 69	-25.3774	12.4957	0.387051
EML-A4 LOW-SCA1 Chip#2 70	-28.8962	15.8056	4.68405
EML-A5 LOW-SCA1 Chip#2 71	-29.1889	15.3883	1.69877
EML-A6 LOW-SCA1 Chip#2 72	-28.4472	16.8608	0.851585
EML-A7 LOW-SCA1 Chip#2 73	-32.7989	13.3756	2.47214
EML-A8 LOW-SCA1 Chip#2 74	-31.2697	12.8232	9.17546
EML-A9 LOW-SCA1 Chip#2 75	-34.6553	8.69303	5.40589
EML-A10 LOW-SCA1 Chip#2 76	-30.2914	13.2909	4.21741
EML-A11 LOW-SCA1 Chip#2 77	-31.9833	11.133	4.72155
EML-A12 LOW-SCA1 Chip#2 78	-24.6869	18.7314	4.9017
EML-B1 LOW-SCA1 Chip#2 79	-25.5933	10.7983	-1.60156
EML-B2 LOW-SCA1 Chip#2 80	-21.2215	13.9096	-1.56112
EML-B3 LOW-SCA1 Chip#2 81	-26.358	13.3013	0.359007
EML-B4 LOW-SCA1 Chip#2 82	-30.504	10.2895	3.72723
EML-B5 LOW-SCA1 Chip#2 83	-15.6584	8.25473	17.9758
EML-B6 LOW-SCA1 Chip#2 84	-26.6513	18.0983	0.36312
EML-B7 LOW-SCA1 Chip#2 85	-27.7022	15.1334	1.48868
EML-B8 LOW-SCA1 Chip#2 86	-26.9889	15.5636	5.5113
EML-B9 LOW-SCA1 Chip#2 87	-27.8328	14.4583	1.23241
EML-B10 LOW-SCA1 Chip#2 88	-24.2839	13.2107	1.21961
EML-B11 LOW-SCA1 Chip#2 89	-29.2721	8.36712	6.74405
EML-B12 LOW-SCA1 Chip#2 90	-30.3975	15.008	3.20601
EML-A9 LOW-SCA1 chip#44 139	-30.0305	8.28108	4.65327
EML-A10 LOW-SCA1 chip#44 140	-38.4691	10.9854	6.62902
EML-A11 LOW-SCA1 chip#44 141	-35.0742	9.58383	5.77701
EML-C1 MID-SCA1 Chip#1 24	-33.4007	15.1268	2.26402
EML-C2 MID-SCA1 Chip#1 25	-30.5763	19.4451	5.25207
EML-C3 MID-SCA1 Chip#1 26	-26.1713	8.58149	-0.834172
EML-C4 MID-SCA1 Chip#1 27	-23.2005	13.6447	7.01699
EML-C5 MID-SCA1 Chip#1 28	-28.145	14.2965	6.19246
EML-C6 MID-SCA1 Chip#1 29	-27.1539	14.801	2.33352
EML-C7 MID-SCA1 Chip#1 30	-31.2933	15.0325	1.52987
EML-C8 MID-SCA1 Chip#1 31	-33.1657	11.6158	7.78448
EML-C9 MID-SCA1 Chip#1 32	-30.0637	11.2694	2.28593
EML-C10 MID-SCA1 Chip#1 33	-31.6487	13.2345	4.11389
EML-C11 MID-SCA1 Chip#1 34	-30.3551	15.7323	10.1283
EML-C12 MID-SCA1 Chip#1 35	-33.5044	14.2667	3.82361
EML-D1 MID-SCA1 Chip#1 36	-32.4759	19.9666	8.12867
EML-D2 MID-SCA1 Chip#1 37	-26.5464	16.1848	6.78474
EML-D3 MID-SCA1 Chip#1 38	-26.6207	13.0592	1.29797
EML-D4 MID-SCA1 Chip#1 39	-25.3337	19.6815	10.2747
EML-D5 MID-SCA1 Chip#1 40	-21.3653	17.314	2.77261
EML-D6 MID-SCA1 Chip#1 41	-19.0343	9.17794	-0.685065
EML-D7 MID-SCA1 Chip#1 42	-28.4248	21.7253	9.85187
EML-D8 MID-SCA1 Chip#1 43	-28.5289	15.8661	1.95566
EML-D10 MID-SCA1 Chip#1 44	-30.7842	13.6744	5.5293
EML-D11 MID-SCA1 Chip#1 45	-28.5545	20.5717	9.16147
EML-D12 MID-SCA1 Chip#1 46	-35.6034	14.0246	3.99172
EML-C1 MID-SCA1 Chip#2 91	-25.1988	17.4327	-0.183592
EML-C2 MID-SCA1 Chip#2 92	-27.2688	13.1453	6.8298
EML-C3 MID-SCA1 chip#3 93	-30.3145	11.1313	2.96542
EML-C4 MID-SCA1 chip#3 94	-31.2019	11.6979	4.61388
EML-C5 MID-SCA1 chip#3 95	-29.5686	12.044	2.35846
EML-C6 MID-SCA1 chip#3 96	-28.5485	10.1612	2.37745
EML-C7 MID-SCA1 chip#3 97	-27.2242	11.1629	1.78873
EML-C8 MID-SCA1 chip#3 98	-26.5374	15.9985	0.802323
EML-C9 MID-SCA1 chip#3 99	-28.9953	11.0421	2.10206
EML-C10 MID-SCA1 chip#3 100	-28.756	8.45835	4.08195
EML-C11 MID-SCA1 chip#3 101	-29.7536	12.7577	2.72153
EML-C12 MID-SCA1 chip#3 102	-31.6964	10.0068	4.55025
EML-D1 MID-SCA1 chip#3 103	-30.3995	7.36991	2.13131
EML-D2 MID-SCA1 chip#3 104	-27.6141	13.0694	2.84154
EML-D3 MID-SCA1 chip#3 105	-26.9443	8.77515	3.46532
EML-D4 MID-SCA1 chip#3 106	-30.2737	10.8993	4.14577
EML-D5 MID-SCA1 chip#3 107	-31.5205	4.79724	3.96089
EML-D6 MID-SCA1 chip#3 108	-18.2776	2.06625	13.6901
EML-D7 MID-SCA1 chip#3 109	-31.2767	8.09352	4.45027
EML-D8 MID-SCA1 chip#3 110	-31.5615	8.67371	3.91684
EML-D9 MID-SCA1 chip#3 111	-28.1786	6.56793	5.09722
EML-D10 MID-SCA1 chip#3 112	-29.5861	12.2585	8.30265
EML-D11 MID-SCA1 chip#3 113	-30.5595	13.134	3.05448
EML-D12 MID-SCA1 chip#3 114	-32.641	10.2184	2.88623
EML-D9 MID-SCA1 chip#44 142	-32.1918	20.0599	5.74898
EML-D10 MID-SCA1 chip#44 143	-27.3502	12.8037	1.96089
EML-D11 MID-SCA1 chip#44 144	-29.9599	10.1883	3.71648
EML-E1 HIGH-SCA1 Chip#2 47	-37.1936	13.333	9.38236
EML-E2 HIGH-SCA1 Chip#2 48	-34.1619	10.015	4.40361
EML-E3 HIGH-SCA1 Chip#2 49	-33.8146	19.1728	11.8737
EML-E5 HIGH-SCA1 Chip#2 50	-36.0476	12.525	11.4466
EML-E6 HIGH-SCA1 Chip#2 51	-34.4426	13.9063	6.73555
EML-E7 HIGH-SCA1 Chip#2 52	-31.1261	14.8952	8.60035
EML-E8 HIGH-SCA1 Chip#2 53	-33.0967	19.9437	11.5397
EML-E10 HIGH-SCA1 Chip#2 54	-35.8517	12.5292	8.53818
EML-E11 HIGH-SCA1 Chip#2 55	-34.415	16.9076	5.81055
EML-E12 HIGH-SCA1 Chip#2 56	-31.1893	11.0551	8.72741
EML-F1 HIGH-SCA1 Chip#2 57	-32.4259	12.1613	3.15164
EML-F3 HIGH-SCA1 Chip#2 58	-35.166	17.1912	7.01186
EML-F4 HIGH-SCA1 Chip#2 59	-36.9466	16.2821	7.50077
EML-F5 HIGH-SCA1 Chip#2 60	-36.0998	15.6118	3.78877
EML-F7 HIGH-SCA1 Chip#2 61	-28.3564	16.3017	7.45173
EML-F8 HIGH-SCA1 Chip#2 62	-34.5833	15.0899	9.75737
EML-F9 HIGH-SCA1 Chip#2 63	-37.8026	11.452	8.99291
EML-F10 HIGH-SCA1 Chip#2 64	-32.1109	16.9694	10.7321
EML-F11 HIGH-SCA1 Chip#2 65	-33.6783	9.04654	7.79239
EML-F12 HIGH-SCA1 Chip#2 66	-31.504	12.2071	13.1035
EML-E1 HIGH-SCA1 chip#3 115	-29.492	13.2948	2.03302
EML-E2 HIGH-SCA1 chip#3 116	-25.6089	13.3665	0.528916
EML-E3 HIGH-SCA1 chip#3 117	-31.9805	16.2788	2.44966
EML-E4 HIGH-SCA1 chip#3 118	-32.8501	10.2205	4.23685
EML-E5 HIGH-SCA1 chip#3 119	-30.2692	12.5312	2.86518
EML-E6 HIGH-SCA1 chip#3 120	-33.3132	11.867	13.7474
EML-E7 HIGH-SCA1 chip#3 121	-24.9295	9.74968	10.0078
EML-E8 HIGH-SCA1 chip#3 122	-29.2501	11.5166	7.38096
EML-E9 HIGH-SCA1 chip#3 123	-32.8368	13.1629	3.54108
EML-E10 HIGH-SCA1 chip#3 124	-30.9256	12.3371	10.4521
EML-E11 HIGH-SCA1 chip#3 125	-31.2263	14.5087	8.96083
EML-E12 HIGH-SCA1 chip#3 126	-28.8591	10.3763	3.57554
EML-F1 HIGH-SCA1 chip#3 127	-33.9491	12.3723	3.53936
EML-F2 HIGH-SCA1 chip#3 128	-23.1199	15.3227	-0.944207
EML-F3 HIGH-SCA1 chip#3 129	-31.8732	8.75415	4.3081
EML-F4 HIGH-SCA1 chip#3 130	-23.4209	8.56241	3.72412
EML-F5 HIGH-SCA1 chip#3 131	-18.9746	13.7355	4.76266
EML-F6 HIGH-SCA1 chip#3 132	-16.1696	14.534	5.49034
EML-F7 HIGH-SCA1 chip#3 133	-29.5395	10.0373	6.47389
EML-F8 HIGH-SCA1 chip#3 134	-31.5288	13.0194	10.7469
EML-F9 HIGH-SCA1 chip#3 135	-32.1322	14.4363	10.6679
EML-F10 HIGH-SCA1 chip#3 136	-31.6246	15.3886	14.4264
EML-F11 HIGH-SCA1 chip#3 137	-30.8603	12.4798	2.87996
EML-F12 HIGH-SCA1 chip#3 138	-26.5861	8.41677	1.3732
EML-E4 HIGH-SCA1 chip#44 145	-35.3247	17.5285	7.15588
EML-E9 HIGH-SCA1 chip#44 146	-34.3766	10.5816	4.71786
EML-F2 HIGH-SCA1 chip#44 147	-35.4146	17.5405	7.04395
EML-F6 HIGH-SCA1 chip#44 148	-32.7368	10.4185	4.38257
EML-F7 HIGH-SCA1 chip#44 149	-30.9573	12.7402	3.14387
EML-F8 HIGH-SCA1 chip#44 150	-30.9672	11.3526	7.0931
ERY-D1-A1 LOW-SCA1 Chip#4 1	-15.7231	5.91743	2.10522
ERY-D1-A2 LOW-SCA1 Chip#4 2	-19.6863	6.00785	1.63176
ERY-D1-A3 LOW-SCA1 Chip#4 3	-18.4846	5.46508	0.0348263
ERY-D1-A4 LOW-SCA1 Chip#4 4	-19.0132	6.51038	0.960703
ERY-D1-A5 LOW-SCA1 Chip#4 5	-15.8214	6.30523	-0.827349
ERY-D1-A6 LOW-SCA1 Chip#4 6	-14.2157	6.46617	1.31194
ERY-D1-A7 LOW-SCA1 Chip#4 7	-20.0553	4.39909	3.0858
ERY-D1-A8 LOW-SCA1 Chip#4 8	-15.7425	6.88092	0.591493
ERY-D1-A9 LOW-SCA1 Chip#4 9	-19.3206	5.89866	1.63743
ERY-D1-A10 LOW-SCA1 Chip#4 10	-18.1583	5.74607	-0.569502
ERY-D1-A11 LOW-SCA1 Chip#4 11	-17.134	7.6248	0.274468
ERY-D1-A12 LOW-SCA1 Chip#4 12	-19.1159	6.31409	0.839992
ERY-D1-B1 LOW-SCA1 Chip#4 13	-17.9134	6.67994	0.562696
ERY-D1-B2 LOW-SCA1 Chip#4 14	-18.4046	7.47709	0.922444
ERY-D1-B3 LOW-SCA1 Chip#4 15	-20.1043	5.01925	1.90752
ERY-D1-B4 LOW-SCA1 Chip#4 16	-18.6478	6.44926	1.49695
ERY-D1-B5 LOW-SCA1 Chip#4 17	-16.3117	4.12762	1.74723
ERY-D1-B6 LOW-SCA1 Chip#4 18	-19.4323	6.03739	1.95083
ERY-D1-B7 LOW-SCA1 Chip#4 19	-19.1394	4.91136	1.8691
ERY-D1-B8 LOW-SCA1 Chip#4 20	-16.4952	7.03351	1.31312
ERY-D1-B9 LOW-SCA1 Chip#4 21	-19.2772	6.65115	1.63397
ERY-D1-B10 LOW-SCA1 Chip#4 22	-17.5268	5.69719	1.41501
ERY-D1-B11 LOW-SCA1 Chip#4 23	-18.3897	6.65844	1.10228
ERY-D1-B12 LOW-SCA1 Chip#4 24	-18.4935	6.54768	1.13874
ERY-D1-A1 LOW-SCA1 Chip#20 73	-12.7345	2.97772	0.0834534
ERY-D1-A2 LOW-SCA1 Chip#20 74	-14.543	4.32615	0.831015
ERY-D1-A3 LOW-SCA1 Chip#20 75	-16.0775	6.8565	-0.361396
ERY-D1-A4 LOW-SCA1 Chip#20 76	-20.266	2.14028	2.95485
ERY-D1-A5 LOW-SCA1 Chip#20 77	-11.1851	5.67864	-0.607116
ERY-D1-A6 LOW-SCA1 Chip#20 78	-16.839	3.79086	2.14203
ERY-D1-A7 LOW-SCA1 Chip#20 79	-16.1566	3.14445	1.34811
ERY-D1-A8 LOW-SCA1 Chip#20 80	-17.8639	-1.07734	2.75553
ERY-D1-A9 LOW-SCA1 Chip#20 81	-13.3289	1.10278	2.51916
ERY-D1-A10 LOW-SCA1 Chip#20 82	-13.5983	7.37373	-1.05627
ERY-D1-A11 LOW-SCA1 Chip#20 83	-17.0904	10.9188	1.80838
ERY-D1-A12 LOW-SCA1 Chip#20 84	-13.2785	2.19674	1.18469
ERY-D1-B1 LOW-SCA1 Chip#20 85	-17.1387	5.08396	1.3441
ERY-D1-B2 LOW-SCA1 Chip#20 86	-15.5019	2.86073	0.552178
ERY-D1-B3 LOW-SCA1 Chip#20 87	-18.9271	6.37476	1.59706
ERY-D1-B4 LOW-SCA1 Chip#20 88	-16.504	3.74819	1.03638
ERY-D1-B5 LOW-SCA1 Chip#20 89	-18.6029	-1.48502	3.22217
ERY-D1-B6 LOW-SCA1 Chip#20 90	-21.9149	4.71931	2.96797
ERY-D1-B7 LOW-SCA1 Chip#20 91	-16.1746	0.383801	4.35156
ERY-D1-B8 LOW-SCA1 Chip#20 92	-24.1163	1.34021	4.55062
ERY-D1-B9 LOW-SCA1 Chip#20 93	-22.3496	9.16715	0.793993
ERY-D1-B10 LOW-SCA1 Chip#20 94	-22.8555	3.1733	4.07835
ERY-D1-B11 LOW-SCA1 Chip#20 95	-24.933	0.808896	7.1981
ERY-D1-B12 LOW-SCA1 Chip#20 96	-23.3725	9.99409	1.35373
ERY-D1-A5 LOW-SCA1 Chip#21 145	-19.3118	5.91572	1.63175
ERY-D1-A6 LOW-SCA1 Chip#21 146	-17.1394	5.07234	1.35149
ERY-D1-C1 MID-SCA1 Chip#4 25	-18.5843	7.67335	1.26418
ERY-D1-C2 MID-SCA1 Chip#4 26	-17.8225	6.38265	0.797802
ERY-D1-C3 MID-SCA1 Chip#4 27	-18.9998	6.19412	-0.152618
ERY-D1-C4 MID-SCA1 Chip#4 28	-18.3332	4.63188	2.16752
ERY-D1-C5 MID-SCA1 Chip#4 29	-18.975	3.04103	2.8606
ERY-D1-C6 MID-SCA1 Chip#4 30	-19.3561	6.79987	1.78353
ERY-D1-C7 MID-SCA1 Chip#4 31	-17.9103	8.08317	1.33351
ERY-D1-C8 MID-SCA1 Chip#4 32	-19.38	6.34534	0.131454
ERY-D1-C9 MID-SCA1 Chip#4 33	-20.3493	7.08463	1.64221
ERY-D1-C10 MID-SCA1 Chip#4 34	-17.883	2.93991	0.644893
ERY-D1-C11 MID-SCA1 Chip#4 35	-19.1674	6.35611	1.74406
ERY-D1-C12 MID-SCA1 Chip#4 36	-15.1918	6.39437	0.0498708
ERY-D1-D1 MID-SCA1 Chip#4 37	-18.3424	3.92293	0.667656
ERY-D1-D2 MID-SCA1 Chip#4 38	-18.1644	6.48321	0.938233
ERY-D1-D3 MID-SCA1 Chip#4 39	-19.0296	6.37564	1.55748
ERY-D1-D4 MID-SCA1 Chip#4 40	-18.6034	4.46458	0.749056
ERY-D1-D5 MID-SCA1 Chip#4 41	-17.5128	4.40192	1.20467
ERY-D1-D6 MID-SCA1 Chip#4 42	-16.8061	8.10906	0.816828
ERY-D1-D7 MID-SCA1 Chip#4 43	-18.2173	5.77071	1.44156
ERY-D1-D8 MID-SCA1 Chip#4 44	-17.3949	5.62906	2.20016
ERY-D1-D9 MID-SCA1 Chip#4 45	-17.5159	3.80334	1.61464
ERY-D1-D10 MID-SCA1 Chip#4 46	-16.743	3.46399	0.0227581
ERY-D1-D11 MID-SCA1 Chip#5 47	-14.1946	6.82028	2.09743
ERY-D1-D12 MID-SCA1 Chip#5 48	-19.1185	7.99904	1.26433
ERY-D1-C1 MID-SCA1 Chip#20 97	-15.338	11.0968	-1.19501
ERY-D1-C2 MID-SCA1 Chip#20 98	-8.03529	6.47416	-1.47533
ERY-D1-C3 MID-SCA1 Chip#20 99	-11.4421	8.91683	0.0908625
ERY-D1-C4 MID-SCA1 Chip#20 100	-11.8613	10.1887	-0.790119
ERY-D1-C5 MID-SCA1 Chip#20 101	-18.8225	13.8484	2.56906
ERY-D1-C6 MID-SCA1 Chip#20 102	-19.0695	6.70655	1.32542
ERY-D1-C7 MID-SCA1 Chip#20 103	-11.621	10.1288	-0.362551
ERY-D1-C8 MID-SCA1 Chip#20 104	-9.56374	9.18695	4.28615
ERY-D1-C9 MID-SCA1 Chip#20 105	-9.7692	7.5081	-1.02573
ERY-D1-C10 MID-SCA1 Chip#20 106	-15.7157	9.90473	-1.18073
ERY-D1-C11 MID-SCA1 Chip#20 107	-8.98956	8.09602	-0.783843
ERY-D1-C12 MID-SCA1 Chip#20 108	-18.4656	7.27059	-1.84298
ERY-D1-D1 MID-SCA1 Chip#20 109	-14.3272	9.97371	-0.852937
ERY-D1-D2 MID-SCA1 Chip#20 110	-2.90063	2.31373	-0.40916
ERY-D1-D3 MID-SCA1 Chip#20 111	-11.9612	9.43015	-0.641536
ERY-D1-D4 MID-SCA1 Chip#20 112	-10.2878	9.28894	-0.389528
ERY-D1-D5 MID-SCA1 Chip#20 113	-15.5683	12.0001	-1.24082
ERY-D1-D6 MID-SCA1 Chip#20 114	-13.9202	9.85719	-0.953233
ERY-D1-D7 MID-SCA1 Chip#20 115	-14.8646	9.64869	-0.963418
ERY-D1-D8 MID-SCA1 Chip#20 116	-13.478	8.47843	-0.68985
ERY-D1-D9 MID-SCA1 Chip#20 117	-14.8908	11.4309	-1.03755
ERY-D1-D10 MID-SCA1 Chip#20 118	-12.8155	9.44411	-1.15514
ERY-D1-D11 MID-SCA1 Chip#21 119	-15.559	8.91213	1.84271
ERY-D1-D12 MID-SCA1 Chip#21 120	-6.99378	3.065	0.161793
ERY-D1-C5 MID-SCA1 Chip#21 147	-11.2098	9.50185	-0.574606
ERY-D1-C6 MID-SCA1 Chip#21 148	-19.1223	6.39804	1.60873
ERY-D1-E1 HIGH-SCA1 Chip#5 49	-16.8451	8.01296	0.346917
ERY-D1-E2 HIGH-SCA1 Chip#5 50	-14.7017	5.74473	1.51493
ERY-D1-E3 HIGH-SCA1 Chip#5 51	-12.0528	7.38458	0.422601
ERY-D1-E4 HIGH-SCA1 Chip#5 52	-11.1724	4.9864	-0.47344
ERY-D1-E5 HIGH-SCA1 Chip#5 53	-14.6441	9.22959	0.58187
ERY-D1-E6 HIGH-SCA1 Chip#5 54	-12.2226	6.47462	-0.211894
ERY-D1-E7 HIGH-SCA1 Chip#5 55	-18.7287	8.13265	0.780177
ERY-D1-E8 HIGH-SCA1 Chip#5 56	-10.2451	4.48285	1.62702
ERY-D1-E9 HIGH-SCA1 Chip#5 57	-16.949	5.60005	-0.150245
ERY-D1-E10 HIGH-SCA1 Chip#5 58	-14.3285	7.01333	-0.8876
ERY-D1-E11 HIGH-SCA1 Chip#5 59	-15.8191	9.79791	1.10385
ERY-D1-E12 HIGH-SCA1 Chip#5 60	-15.3416	9.9661	-0.363769
ERY-D1-F1 HIGH-SCA1 Chip#5 61	-15.8161	5.83424	1.70467
ERY-D1-F2 HIGH-SCA1 Chip#5 62	-14.4734	7.25532	0.433617
ERY-D1-F3 HIGH-SCA1 Chip#5 63	-11.86	7.33059	-0.145993
ERY-D1-F4 HIGH-SCA1 Chip#5 64	-14.657	6.64702	0.724436
ERY-D1-F5 HIGH-SCA1 Chip#5 65	-14.3441	5.9281	-0.777257
ERY-D1-F6 HIGH-SCA1 Chip#5 66	-15.0465	4.01416	-0.0660566
ERY-D1-F7 HIGH-SCA1 Chip#5 67	-14.3544	6.99699	0.990643
ERY-D1-F8 HIGH-SCA1 Chip#5 68	-13.3195	7.49041	0.355002
ERY-D1-F9 HIGH-SCA1 Chip#5 69	-13.1351	7.87677	0.187738
ERY-D1-F10 HIGH-SCA1 Chip#5 70	-9.18319	3.03238	-0.204667
ERY-D1-F11 HIGH-SCA1 Chip#5 71	-18.526	6.32773	1.52672
ERY-D1-F12 HIGH-SCA1 Chip#5 72	-21.2282	7.14461	2.39302
ERY-D1-E1 HIGH-SCA1 Chip#21 121	-1.98321	2.12631	0.392307
ERY-D1-E2 HIGH-SCA1 Chip#21 122	-10.9152	5.4412	3.48953
ERY-D1-E3 HIGH-SCA1 Chip#21 123	-7.12975	5.18377	3.50872
ERY-D1-E4 HIGH-SCA1 Chip#21 124	-11.192	7.65729	-1.60722
ERY-D1-E5 HIGH-SCA1 Chip#21 125	-19.144	8.62139	1.53821
ERY-D1-E6 HIGH-SCA1 Chip#21 126	-16.5348	8.58257	1.22858
ERY-D1-E7 HIGH-SCA1 Chip#21 127	-16.1918	7.87618	1.4143
ERY-D1-E8 HIGH-SCA1 Chip#21 128	-18.28	7.46705	1.24474
ERY-D1-E9 HIGH-SCA1 Chip#21 129	-8.61173	5.64466	0.00524639
ERY-D1-E10 HIGH-SCA1 Chip#21 130	-17.238	3.49045	3.02266
ERY-D1-E11 HIGH-SCA1 Chip#21 131	-14.4715	8.66309	3.14864
ERY-D1-E12 HIGH-SCA1 Chip#21 132	-16.95	11.4107	1.5907
ERY-D1-F1 HIGH-SCA1 Chip#21 133	-14.4405	6.0793	1.8956
ERY-D1-F2 HIGH-SCA1 Chip#21 134	-11.4024	5.55271	0.620545
ERY-D1-F3 HIGH-SCA1 Chip#21 135	-16.9081	8.1801	0.342332
ERY-D1-F4 HIGH-SCA1 Chip#21 136	-8.27063	6.19597	-0.226138
ERY-D1-F5 HIGH-SCA1 Chip#21 137	-15.2965	9.89666	-0.386119
ERY-D1-F6 HIGH-SCA1 Chip#21 138	-20.8661	6.57858	2.14772
ERY-D1-F7 HIGH-SCA1 Chip#21 139	-7.17503	5.21762	3.49764
ERY-D1-F8 HIGH-SCA1 Chip#21 140	-15.7192	10.4854	-0.211586
ERY-D1-F9 HIGH-SCA1 Chip#21 141	-7.88155	9.88288	3.49622
ERY-D1-F10 HIGH-SCA1 Chip#21 142	-9.21434	3.90901	-1.51201
ERY-D1-F11 HIGH-SCA1 Chip#21 143	-14.9325	4.33674	6.40051
ERY-D1-F12 HIGH-SCA1 Chip#21 144	-17.4482	0.550927	4.24609
ERY-D1-E5 HIGH-SCA1 Chip#21 149	-15.4563	5.36998	1.52849
ERY-D1-E6 HIGH-SCA1 Chip#21 150	-16.8711	8.14854	0.345268
MYL-D1-A1 LOW-SCA1 Chip#11 1	-14.3837	9.70267	-0.836693
MYL-D1-A2 LOW-SCA1 Chip#11 2	-11.2595	3.14262	2.6399
MYL-D1-A3 LOW-SCA1 Chip#11 3	-17.5289	2.12143	2.31524
MYL-D1-A4 LOW-SCA1 Chip#11 4	-15.6551	6.71588	1.68749
MYL-D1-A5 LOW-SCA1 Chip#11 5	-10.4604	6.47797	0.739823
MYL-D1-A6 LOW-SCA1 Chip#11 6	-11.8211	8.31188	-1.07689
MYL-D1-A7 LOW-SCA1 Chip#11 7	-15.5137	6.55186	0.171015
MYL-D1-A8 LOW-SCA1 Chip#11 8	-9.21497	-1.2201	5.62586
MYL-D1-A9 LOW-SCA1 Chip#12 9	-13.3912	-1.30038	3.33849
MYL-D1-A10 LOW-SCA1 Chip#12 10	-9.1239	1.14003	3.0844
MYL-D1-A11 LOW-SCA1 Chip#12 11	-9.51577	5.18187	-1.86386
MYL-D1-A12 LOW-SCA1 Chip#12 12	-13.7714	3.39019	0.662523
MYL-D1-B1 LOW-SCA1 Chip#12 13	-22.9901	10.416	1.24343
MYL-D1-B2 LOW-SCA1 Chip#12 14	-14.4209	1.78992	2.13835
MYL-D1-B3 LOW-SCA1 Chip#12 15	-16.2003	5.17302	2.73133
MYL-D1-B4 LOW-SCA1 Chip#12 16	-15.1654	8.6018	9.72102
MYL-D1-B5 LOW-SCA1 Chip#12 17	-16.6214	5.28519	1.14132
MYL-D1-B6 LOW-SCA1 Chip#12 18	-15.3663	5.5917	0.245566
MYL-D1-B7 LOW-SCA1 Chip#12 19	-25.6453	8.29849	2.54767
MYL-D1-B8 LOW-SCA1 Chip#12 20	-15.6495	3.29686	1.27261
MYL-D1-B9 LOW-SCA1 Chip#12 21	-17.896	4.61441	2.54585
MYL-D1-B10 LOW-SCA1 Chip#12 22	-17.3855	-1.22657	3.77192
MYL-D1-B11 LOW-SCA1 Chip#12 23	-10.874	0.145537	4.39859
MYL-D1-B12 LOW-SCA1 Chip#12 24	-13.716	11.8256	5.09193
MYL-D1-A1 LOW-SCA1 Chip#22 73	-14.3388	1.26461	2.56709
MYL-D1-A2 LOW-SCA1 Chip#22 74	-13.5681	4.01427	1.11846
MYL-D1-A3 LOW-SCA1 Chip#22 75	-18.0461	4.72879	2.17339
MYL-D1-A4 LOW-SCA1 Chip#22 76	-22.5803	-1.11632	6.21338
MYL-D1-A5 LOW-SCA1 Chip#22 77	-14.8345	-2.49192	3.7941
MYL-D1-A6 LOW-SCA1 Chip#22 78	-4.93205	1.7033	3.14863
MYL-D1-A7 LOW-SCA1 Chip#22 79	-9.66006	4.94271	-1.6857
MYL-D1-A8 LOW-SCA1 Chip#22 80	-11.9859	1.18402	0.571284
MYL-D1-A9 LOW-SCA1 Chip#22 81	-21.4026	10.7166	0.72034
MYL-D1-A10 LOW-SCA1 Chip#22 82	-13.8117	2.04062	1.36801
MYL-D1-A11 LOW-SCA1 Chip#22 83	-16.6691	4.15827	3.65529
MYL-D1-A12 LOW-SCA1 Chip#22 84	-11.2385	5.05128	-1.05655
MYL-D1-B1 LOW-SCA1 Chip#22 85	-9.42748	5.14764	-1.23436
MYL-D1-B2 LOW-SCA1 Chip#22 86	-18.0401	7.3178	0.416847
MYL-D1-B3 LOW-SCA1 Chip#22 87	-24.778	8.73681	2.16238
MYL-D1-B4 LOW-SCA1 Chip#22 88	-15.5596	3.65741	1.17108
MYL-D1-B5 LOW-SCA1 Chip#22 89	-18.7872	5.44155	2.79034
MYL-D1-B6 LOW-SCA1 Chip#22 90	-17.3687	-3.02364	3.76329
MYL-D1-B7 LOW-SCA1 Chip#22 91	-11.695	0.952101	4.1678
MYL-D1-B8 LOW-SCA1 Chip#22 92	-11.4492	10.1178	5.32327
MYL-D1-B9 LOW-SCA1 Chip#22 93	-14.4413	1.03312	2.079
MYL-D1-B10 LOW-SCA1 Chip#22 94	-15.0029	4.87518	1.37303
MYL-D1-B11 LOW-SCA1 Chip#22 95	-11.3902	1.72973	1.82312
MYL-D1-B12 LOW-SCA1 Chip#22 96	-8.82184	-0.887264	5.08156
MYL-D1-A5 LOW-SCA1 Chip#23 145	-11.3636	2.18203	1.92022
MYL-D1-A6 LOW-SCA1 Chip#23 146	-18.0915	1.14224	2.68753
MYL-D1-C1 MID-SCA1 Chip#12 25	-12.6488	6.44188	-0.583783
MYL-D1-C2 MID-SCA1 Chip#12 26	-16.0096	8.94253	0.474251
MYL-D1-C3 MID-SCA1 Chip#12 27	-14.6121	7.51744	1.6842
MYL-D1-C4 MID-SCA1 Chip#12 28	-15.4458	7.56228	0.251074
MYL-D1-C5 MID-SCA1 Chip#12 29	-16.0297	9.77412	2.68853
MYL-D1-C6 MID-SCA1 Chip#12 30	-12.6992	7.97971	0.877231
MYL-D1-C7 MID-SCA1 Chip#12 31	-13.002	7.19357	1.26006
MYL-D1-C8 MID-SCA1 Chip#12 32	-13.635	5.95973	1.03817
MYL-D1-C9 MID-SCA1 Chip#12 33	-16.388	8.77685	6.10097
MYL-D1-C10 MID-SCA1 Chip#12 34	-18.0581	7.84212	0.843307
MYL-D1-C11 MID-SCA1 Chip#12 35	-9.47654	9.07826	-0.780408
MYL-D1-C12 MID-SCA1 Chip#12 36	-12.0435	7.34163	0.630513
MYL-D1-D1 MID-SCA1 Chip#12 37	-11.2692	8.01796	1.93395
MYL-D1-D2 MID-SCA1 Chip#12 38	-7.4049	6.23627	-0.477723
MYL-D1-D3 MID-SCA1 Chip#12 39	-11.6519	7.62217	1.24891
MYL-D1-D4 MID-SCA1 Chip#12 40	-9.5619	7.52874	1.04782
MYL-D1-D5 MID-SCA1 Chip#12 41	-7.95038	8.07152	2.26473
MYL-D1-D6 MID-SCA1 Chip#12 42	-13.0017	7.19075	-1.51321
MYL-D1-D7 MID-SCA1 Chip#12 43	-14.4861	6.72585	1.26982
MYL-D1-D8 MID-SCA1 Chip#12 44	-13.7938	4.53855	-0.460055
MYL-D1-D9 MID-SCA1 Chip#12 45	-9.75033	6.4362	-0.264945
MYL-D1-D10 MID-SCA1 Chip#12 46	-16.5221	12.2281	4.65556
MYL-D1-D11 MID-SCA1 Chip#12 47	-12.7884	8.39136	-0.349383
MYL-D1-D12 MID-SCA1 Chip#12 48	-6.60206	6.3854	0.612788
MYL-D1-C1 MID-SCA1 Chip#22 97	-14.9882	9.70464	6.04087
MYL-D1-C2 MID-SCA1 Chip#22 98	-18.0667	5.05342	3.6346
MYL-D1-C3 MID-SCA1 Chip#22 99	-13.4968	8.95871	4.45388
MYL-D1-C4 MID-SCA1 Chip#22 100	-16.9457	8.33157	4.10247
MYL-D1-C5 MID-SCA1 Chip#22 101	-20.0447	10.7376	1.65686
MYL-D1-C6 MID-SCA1 Chip#22 102	-10.8921	11.0602	1.51153
MYL-D1-C7 MID-SCA1 Chip#22 103	-16.2067	10.4899	0.15551
MYL-D1-C8 MID-SCA1 Chip#22 104	-19.9494	11.9305	7.66496
MYL-D1-C9 MID-SCA1 Chip#22 105	-15.2926	9.86702	-0.615645
MYL-D1-C10 MID-SCA1 Chip#22 106	-10.1527	6.87284	-0.640142
MYL-D1-C11 MID-SCA1 Chip#22 107	-8.2393	3.91128	-1.58944
MYL-D1-C12 MID-SCA1 Chip#22 108	-15.121	5.57	1.53684
MYL-D1-D1 MID-SCA1 Chip#22 109	-16.254	9.10683	4.45544
MYL-D1-D2 MID-SCA1 Chip#22 110	-17.3904	12.456	8.14894
MYL-D1-D3 MID-SCA1 Chip#22 111	-18.5581	9.1957	0.765009
MYL-D1-D4 MID-SCA1 Chip#22 112	-9.21349	7.43851	2.96487
MYL-D1-D5 MID-SCA1 Chip#22 113	-0.568875	0.832808	0.27287
MYL-D1-D6 MID-SCA1 Chip#22 114	-9.25188	5.27821	-1.21785
MYL-D1-D7 MID-SCA1 Chip#22 115	-8.25443	4.36408	-1.03767
MYL-D1-D8 MID-SCA1 Chip#22 116	-9.62409	4.09674	-0.525994
MYL-D1-D9 MID-SCA1 Chip#22 117	-11.2089	4.80402	0.945425
MYL-D1-D10 MID-SCA1 Chip#22 118	-10.4116	9.83043	3.45452
MYL-D1-D11 MID-SCA1 Chip#23 119	-5.40537	4.258	-0.714623
MYL-D1-D12 MID-SCA1 Chip#23 120	-7.90981	7.02017	5.42824
MYL-D1-C5 MID-SCA1 Chip#23 147	-19.9345	13.6103	10.1826
MYL-D1-C6 MID-SCA1 Chip#23 148	-16.6943	11.706	7.82673
MYL-D1-E1 HIGH-SCA1 Chip#12 49	-10.01	4.27805	-1.77146
MYL-D1-E2 HIGH-SCA1 Chip#12 50	-10.7068	8.08585	5.8166
MYL-D1-E3 HIGH-SCA1 Chip#12 51	-14.2852	7.09562	1.87086
MYL-D1-E4 HIGH-SCA1 Chip#12 52	-14.5369	9.97206	4.28282
MYL-D1-E5 HIGH-SCA1 Chip#12 53	-13.921	7.67899	5.18887
MYL-D1-E6 HIGH-SCA1 Chip#12 54	-13.7587	8.6434	1.07682
MYL-D1-E7 HIGH-SCA1 Chip#13 55	-8.57941	4.93642	3.80866
MYL-D1-E8 HIGH-SCA1 Chip#13 56	-15.0183	10.7772	1.75205
MYL-D1-E9 HIGH-SCA1 Chip#13 57	-7.76928	7.01492	3.94162
MYL-D1-E10 HIGH-SCA1 Chip#13 58	-15.5265	11.2841	5.25762
MYL-D1-E11 HIGH-SCA1 Chip#13 59	-10.0706	8.87498	0.247173
MYL-D1-E12 HIGH-SCA1 Chip#13 60	-8.17596	7.1448	4.12273
MYL-D1-F1 HIGH-SCA1 Chip#13 61	-14.2711	7.877	3.62349
MYL-D1-F2 HIGH-SCA1 Chip#13 62	-10.6855	4.97988	3.57891
MYL-D1-F3 HIGH-SCA1 Chip#13 63	-10.5179	7.37995	2.3865
MYL-D1-F4 HIGH-SCA1 Chip#13 64	-11.5101	7.02515	4.26894
MYL-D1-F5 HIGH-SCA1 Chip#13 65	-7.88929	3.62821	0.367705
MYL-D1-F6 HIGH-SCA1 Chip#13 66	-9.08836	9.79829	6.43751
MYL-D1-F7 HIGH-SCA1 Chip#13 67	-13.247	10.3033	0.859707
MYL-D1-F8 HIGH-SCA1 Chip#13 68	-11.2292	5.72711	2.18432
MYL-D1-F9 HIGH-SCA1 Chip#13 69	-12.7782	10.3211	0.388876
MYL-D1-F10 HIGH-SCA1 Chip#13 70	-8.41666	7.64949	3.48622
MYL-D1-F11 HIGH-SCA1 Chip#13 71	-12.1143	10.0861	0.524007
MYL-D1-F12 HIGH-SCA1 Chip#13 72	-5.14904	3.97141	1.37808
MYL-D1-E1 HIGH-SCA1 Chip#23 121	-20.1416	13.9556	10.328
MYL-D1-E2 HIGH-SCA1 Chip#23 122	-11.5961	10.335	8.53674
MYL-D1-E3 HIGH-SCA1 Chip#23 123	-20.4289	14.0354	5.06448
MYL-D1-E4 HIGH-SCA1 Chip#23 124	-16.4287	7.43401	0.676246
MYL-D1-E5 HIGH-SCA1 Chip#23 125	-4.55086	4.26213	-0.627802
MYL-D1-E6 HIGH-SCA1 Chip#23 126	-14.5259	12.8146	7.2863
MYL-D1-E7 HIGH-SCA1 Chip#23 127	-8.71602	1.52191	3.13967
MYL-D1-E8 HIGH-SCA1 Chip#23 128	-18.3935	12.8849	5.38502
MYL-D1-E9 HIGH-SCA1 Chip#23 129	-11.4177	4.88577	-0.378568
MYL-D1-E10 HIGH-SCA1 Chip#23 130	-11.1446	7.00721	3.23636
MYL-D1-E11 HIGH-SCA1 Chip#23 131	-11.3341	6.8598	-0.5364
MYL-D1-E12 HIGH-SCA1 Chip#23 132	-12.4331	7.15096	1.58855
MYL-D1-F1 HIGH-SCA1 Chip#23 133	-21.039	9.30588	2.97513
MYL-D1-F2 HIGH-SCA1 Chip#23 134	-23.3814	12.9053	3.37352
MYL-D1-F3 HIGH-SCA1 Chip#23 135	-14.0181	6.04145	2.22092
MYL-D1-F4 HIGH-SCA1 Chip#23 136	-7.82746	8.21274	3.87463
MYL-D1-F5 HIGH-SCA1 Chip#23 137	-18.7231	14.3873	5.16979
MYL-D1-F6 HIGH-SCA1 Chip#23 138	-8.58138	2.83853	1.04615
MYL-D1-F7 HIGH-SCA1 Chip#23 139	-10.5512	8.78766	7.43379
MYL-D1-F8 HIGH-SCA1 Chip#23 140	-12.4114	9.53101	3.57187
MYL-D1-F9 HIGH-SCA1 Chip#23 141	-6.68762	2.17955	3.0462
MYL-D1-F10 HIGH-SCA1 Chip#23 142	-26.476	6.69245	4.32684
MYL-D1-F11 HIGH-SCA1 Chip#23 143	-16.4398	10.7689	5.08495
MYL-D1-F12 HIGH-SCA1 Chip#23 144	-19.6888	10.9669	5.99882
MYL-D1-E5 HIGH-SCA1 Chip#23 149	-20.6693	9.25101	2.90224
MYL-D1-E6 HIGH-SCA1 Chip#23 150	-15.8518	7.02164	0.519491
COM-D1-A1 LOW-SCA1 Chip#8 1	-11.5749	1.75072	0.84507
COM-D1-A2 LOW-SCA1 Chip#8 2	-10.6482	7.58083	-1.45684
COM-D1-A3 LOW-SCA1 Chip#8 3	-11.4543	1.62879	0.891151
COM-D1-A4 LOW-SCA1 Chip#8 4	-11.8029	7.35792	0.205487
COM-D1-A5 LOW-SCA1 Chip#8 5	-19.1672	5.57037	2.91705
COM-D1-A6 LOW-SCA1 Chip#8 6	-17.4633	1.93162	3.29441
COM-D1-A7 LOW-SCA1 Chip#8 7	-15.4094	2.54781	4.58576
COM-D1-A8 LOW-SCA1 Chip#8 8	-14.3428	4.52324	1.84245
COM-D1-A9 LOW-SCA1 Chip#8 9	-14.2217	2.82947	4.6303
COM-D1-A10 LOW-SCA1 Chip#8 10	-10.7988	9.51166	0.422373
COM-D1-A11 LOW-SCA1 Chip#8 11	-11.9714	4.79889	2.10629
COM-D1-A12 LOW-SCA1 Chip#8 12	-13.2817	2.05738	0.977202
COM-D1-B1 LOW-SCA1 Chip#8 13	-14.3603	3.30509	2.33872
COM-D1-B2 LOW-SCA1 Chip#8 14	-13.0366	5.25247	2.01264
COM-D1-B3 LOW-SCA1 Chip#8 15	-14.6255	2.85507	3.02102
COM-D1-B4 LOW-SCA1 Chip#9 16	-16.1602	2.77223	2.24216
COM-D1-B5 LOW-SCA1 Chip#9 17	-13.9321	6.41297	1.17156
COM-D1-B6 LOW-SCA1 Chip#9 18	-13.9931	2.56713	0.378371
COM-D1-B7 LOW-SCA1 Chip#9 19	-15.7398	4.14083	2.65008
COM-D1-B8 LOW-SCA1 Chip#9 20	-12.6258	8.22458	0.871274
COM-D1-B9 LOW-SCA1 Chip#9 21	-17.7541	4.08164	3.57679
COM-D1-B10 LOW-SCA1 Chip#9 22	-17.6638	5.96033	1.99366
COM-D1-B11 LOW-SCA1 Chip#9 23	-12.9298	9.14271	-0.671414
COM-D1-B12 LOW-SCA1 Chip#9 24	-13.4178	3.80975	2.44138
COM-D1-A1 LOW-SCA1 Chip#23 73	-11.9691	3.43225	2.7269
COM-D1-A2 LOW-SCA1 Chip#23 74	-12.1382	3.71895	1.92207
COM-D1-A3 LOW-SCA1 Chip#23 75	-11.522	2.47785	0.377766
COM-D1-A4 LOW-SCA1 Chip#23 76	-11.1629	2.6324	3.12031
COM-D1-A5 LOW-SCA1 Chip#23 77	-17.7912	5.38331	2.47614
COM-D1-A6 LOW-SCA1 Chip#23 78	-13.6951	1.65265	1.5782
COM-D1-A7 LOW-SCA1 Chip#23 79	-10.1677	1.63769	0.729861
COM-D1-A8 LOW-SCA1 Chip#23 80	-12.5293	8.0644	0.102499
COM-D1-A9 LOW-SCA1 Chip#23 81	-14.2646	11.1089	-0.157826
COM-D1-A10 LOW-SCA1 Chip#23 82	-12.2092	3.09251	0.324859
COM-D1-A11 LOW-SCA1 Chip#23 83	-12.6769	6.20527	1.05663
COM-D1-A12 LOW-SCA1 Chip#23 84	-14.6841	3.78517	0.396525
COM-D1-B1 LOW-SCA1 Chip#23 85	-9.64723	8.2428	0.042224
COM-D1-B2 LOW-SCA1 Chip#23 86	-14.7176	2.64054	2.96136
COM-D1-B3 LOW-SCA1 Chip#23 87	-11.3011	10.9478	1.61573
COM-D1-B4 LOW-SCA1 Chip#23 88	-14.055	4.6136	2.20418
COM-D1-B5 LOW-SCA1 Chip#23 89	-13.683	5.04259	1.89196
COM-D1-B6 LOW-SCA1 Chip#23 90	-12.6603	6.32287	0.774283
COM-D1-B7 LOW-SCA1 Chip#23 91	-9.35472	6.86584	-0.329449
COM-D1-B8 LOW-SCA1 Chip#23 92	-11.4757	3.04015	2.95506
COM-D1-B9 LOW-SCA1 Chip#24 93	-13.6979	4.20712	2.57333
COM-D1-B10 LOW-SCA1 Chip#24 94	-20.9598	2.39492	4.38932
COM-D1-B11 LOW-SCA1 Chip#24 95	-12.0869	3.96316	2.20538
COM-D1-B12 LOW-SCA1 Chip#24 96	-11.8677	7.38721	0.161548
COM-D1-A5 LOW-SCA1 Chip#25 145	-18.4106	6.54041	2.63854
COM-D1-A6 LOW-SCA1 Chip#25 146	-11.1122	4.20295	2.23647
COM-D1-C1 MID-SCA1 Chip#9 25	-6.60637	4.39106	-0.576439
COM-D1-C2 MID-SCA1 Chip#9 26	-8.76455	6.99527	0.4938
COM-D1-C3 MID-SCA1 Chip#9 27	-15.0776	8.0635	0.294098
COM-D1-C4 MID-SCA1 Chip#9 28	-8.31737	6.62597	-0.39569
COM-D1-C5 MID-SCA1 Chip#9 29	-14.7546	7.84607	0.601342
COM-D1-C6 MID-SCA1 Chip#9 30	-11.3141	8.77957	0.0788381
COM-D1-C7 MID-SCA1 Chip#9 31	-10.2555	8.30852	-0.367241
COM-D1-C8 MID-SCA1 Chip#9 32	-8.02703	6.25342	0.567262
COM-D1-C9 MID-SCA1 Chip#9 33	-9.02786	7.80024	0.831865
COM-D1-C10 MID-SCA1 Chip#9 34	-5.9253	5.04888	1.61562
COM-D1-C11 MID-SCA1 Chip#9 35	-7.29481	3.81335	-1.3734
COM-D1-C12 MID-SCA1 Chip#9 36	-9.51071	6.86693	-0.0405086
COM-D1-D1 MID-SCA1 Chip#9 37	-8.4701	6.69845	-0.900586
COM-D1-D2 MID-SCA1 Chip#9 38	-12.4457	8.77554	0.551899
COM-D1-D3 MID-SCA1 Chip#9 39	-10.3727	8.71235	0.0573502
COM-D1-D4 MID-SCA1 Chip#9 40	-16.3137	11.0936	-0.806345
COM-D1-D5 MID-SCA1 Chip#9 41	-6.5678	5.33885	-0.223982
COM-D1-D1 MID-SCA1 Chip#9 42	-4.36183	2.83705	-0.672326
COM-D1-D7 MID-SCA1 Chip#9 43	-8.82966	10.1101	7.22019
COM-D1-D8 MID-SCA1 Chip#9 44	-13.8562	11.2104	-0.444626
COM-D1-D9 MID-SCA1 Chip#9 45	-17.6673	9.90755	4.82241
COM-D1-D10 MID-SCA1 Chip#9 46	-5.21854	4.2162	-0.962487
COM-D1-D11 MID-SCA1 Chip#9 47	-6.76738	4.17433	2.81682
COM-D1-D12 MID-SCA1 Chip#9 48	-18.8518	7.23759	1.74569
COM-D1-C1 MID-SCA1 Chip#24 97	-8.54282	4.60434	0.769616
COM-D1-C2 MID-SCA1 Chip#24 98	-10.0812	7.1576	1.45
COM-D1-C3 MID-SCA1 Chip#24 99	-10.5074	8.44536	0.649903
COM-D1-C4 MID-SCA1 Chip#24 100	-10.1418	6.28778	-0.117195
COM-D1-C5 MID-SCA1 Chip#24 101	-14.2812	8.35282	4.92115
COM-D1-C6 MID-SCA1 Chip#24 102	-5.46731	4.63624	-0.720905
COM-D1-C7 MID-SCA1 Chip#24 103	-4.75732	3.99688	-0.148733
COM-D1-C8 MID-SCA1 Chip#24 104	-9.82873	7.84058	-0.196372
COM-D1-C9 MID-SCA1 Chip#24 105	-14.0462	5.05786	1.55971
COM-D1-C10 MID-SCA1 Chip#24 106	-8.49425	8.86378	1.87484
COM-D1-C11 MID-SCA1 Chip#24 107	-13.1353	9.8697	-0.357736
COM-D1-C12 MID-SCA1 Chip#24 108	-21.1497	6.81915	3.4155
COM-D1-D1 MID-SCA1 Chip#24 109	-8.15575	6.05013	0.174637
COM-D1-D2 MID-SCA1 Chip#24 110	-8.5461	6.81682	-0.714278
COM-D1-D3 MID-SCA1 Chip#24 111	-9.38534	11.1134	3.89346
COM-D1-D4 MID-SCA1 Chip#24 112	-12.9633	9.09163	3.08933
COM-D1-D5 MID-SCA1 Chip#24 113	-6.53621	5.04542	-0.429138
COM-D1-D1 MID-SCA1 Chip#24 114	-5.76577	6.39097	1.12367
COM-D1-D7 MID-SCA1 Chip#24 115	-8.43103	8.5208	1.4746
COM-D1-D8 MID-SCA1 Chip#24 116	-17.8423	8.75428	3.32357
COM-D1-D9 MID-SCA1 Chip#24 117	-13.6496	10.9655	0.0686415
COM-D1-D10 MID-SCA1 Chip#24 118	-11.7912	9.76425	0.270333
COM-D1-D11 MID-SCA1 Chip#24 119	-9.43189	8.37932	0.822203
COM-D1-D12 MID-SCA1 Chip#24 120	-16.7332	12.5502	4.46521
COM-D1-C5 MID-SCA1 Chip#25 147	-9.57766	8.40311	-0.141009
COM-D1-C6 MID-SCA1 Chip#25 148	-16.2039	10.7221	-0.976389
COM-D1-E1 HIGH-SCA1 Chip#9 49	-12.9846	10.7607	-0.568829
COM-D1-E2 HIGH-SCA1 Chip#9 50	-10.5161	9.71153	0.331925
COM-D1-E3 HIGH-SCA1 Chip#9 51	-2.5753	2.87101	0.705505
COM-D1-E4 HIGH-SCA1 Chip#9 52	-2.77125	4.01231	6.39994
COM-D1-E5 HIGH-SCA1 Chip#9 53	-6.97414	6.34458	0.352582
COM-D1-E6 HIGH-SCA1 Chip#9 54	-16.2846	7.36005	3.49123
COM-D1-E7 HIGH-SCA1 Chip#9 55	-5.41479	4.41158	0.465026
COM-D1-E8 HIGH-SCA1 Chip#9 56	-2.62481	2.89867	2.9875
COM-D1-E9 HIGH-SCA1 Chip#9 57	-13.1736	13.0656	1.86229
COM-D1-E10 HIGH-SCA1 Chip#9 58	-11.722	11.2615	3.39699
COM-D1-E11 HIGH-SCA1 Chip#9 59	-12.3182	11.9627	3.62228
COM-D1-E12 HIGH-SCA1 Chip#9 60	-8.43814	6.76609	-0.0464239
COM-D1-F1 HIGH-SCA1 Chip#10 61	-8.37933	10.9899	4.29771
COM-D1-F2 HIGH-SCA1 Chip#10 62	-9.00775	9.46224	1.95415
COM-D1-F3 HIGH-SCA1 Chip#10 63	-11.0481	8.97241	0.339761
COM-D1-F4 HIGH-SCA1 Chip#10 64	-10.4216	9.3977	0.150605
COM-D1-F5 HIGH-SCA1 Chip#10 65	-13.243	12.2963	2.17137
COM-D1-F6 HIGH-SCA1 Chip#10 66	-15.0162	12.38	4.82543
COM-D1-F7 HIGH-SCA1 Chip#10 67	-13.6488	11.3713	0.839361
COM-D1-F8 HIGH-SCA1 Chip#10 68	-10.7602	9.91249	0.327809
COM-D1-F9 HIGH-SCA1 Chip#10 69	-10.2685	9.20049	-0.214488
COM-D1-F10 HIGH-SCA1 Chip#10 70	-10.2579	11.3518	2.24011
COM-D1-F11 HIGH-SCA1 Chip#10 71	-15.7346	6.96913	3.2904
COM-D1-F12 HIGH-SCA1 Chip#10 72	-11.9296	9.61758	2.33182
COM-D1-E1 HIGH-SCA1 Chip#24 121	-12.6338	9.82067	0.51766
COM-D1-E2 HIGH-SCA1 Chip#24 122	-9.90241	9.52593	8.08867
COM-D1-E3 HIGH-SCA1 Chip#24 123	-3.05137	2.79782	0.149085
COM-D1-E4 HIGH-SCA1 Chip#24 124	-9.09782	11.1288	6.17027
COM-D1-E5 HIGH-SCA1 Chip#24 125	-10.6103	2.99405	1.17967
COM-D1-E6 HIGH-SCA1 Chip#24 126	-11.8631	6.35051	5.28006
COM-D1-E7 HIGH-SCA1 Chip#24 127	-8.28746	5.34705	0.430668
COM-D1-E8 HIGH-SCA1 Chip#24 128	-13.7153	8.81442	3.82266
COM-D1-E9 HIGH-SCA1 Chip#24 129	-6.30762	3.59654	0.169656
COM-D1-E10 HIGH-SCA1 Chip#24 130	-6.23521	1.66508	0.91245
COM-D1-E11 HIGH-SCA1 Chip#24 131	-8.76994	9.1476	1.85205
COM-D1-E12 HIGH-SCA1 Chip#24 132	-12.3613	9.92397	0.00214234
COM-D1-F1 HIGH-SCA1 Chip#24 133	-8.20763	8.88061	1.32639
COM-D1-F2 HIGH-SCA1 Chip#24 134	-13.0083	10.7728	0.268639
COM-D1-F3 HIGH-SCA1 Chip#24 135	-9.33651	11.5108	6.26729
COM-D1-F4 HIGH-SCA1 Chip#24 136	-9.96762	9.60934	5.75213
COM-D1-F5 HIGH-SCA1 Chip#24 137	-12.6985	11.5001	4.88166
COM-D1-F6 HIGH-SCA1 Chip#24 138	-11.7139	10.6226	1.85547
COM-D1-F7 HIGH-SCA1 Chip#25 139	-11.7508	11.3006	3.39
COM-D1-F8 HIGH-SCA1 Chip#25 140	-12.7363	8.79274	0.802276
COM-D1-F9 HIGH-SCA1 Chip#25 141	-6.62232	1.74162	4.94867
COM-D1-F10 HIGH-SCA1 Chip#25 142	-3.04458	4.47847	6.39235
COM-D1-F11 HIGH-SCA1 Chip#25 143	-11.8393	10.7759	1.91226
COM-D1-F12 HIGH-SCA1 Chip#25 144	-9.75595	9.25044	8.04748
COM-D1-E5 HIGH-SCA1 Chip#25 149	-11.7282	8.75959	2.74713
COM-D1-E6 HIGH-SCA1 Chip#25 150	-13.65	8.7514	3.81099

## Sheet: PCA_day3
Cell identifier	PC1	PC2	PC3
EML-A1 LOW-SCA1 Chip#1 1	-34.6639	11.9058	5.13492
EML-A2 LOW-SCA1 Chip#1 2	-35.0927	14.1528	4.0365
EML-A3 LOW-SCA1 Chip#1 3	-32.5778	15.6704	3.00493
EML-A4 LOW-SCA1 Chip#1 4	-31.7871	15.1044	2.45351
EML-A5 LOW-SCA1 Chip#1 5	-25.8902	17.5548	-0.74713
EML-A6 LOW-SCA1 Chip#1 6	-24.0125	16.4311	0.136986
EML-A7 LOW-SCA1 Chip#1 7	-28.0141	16.7169	1.52251
EML-A8 LOW-SCA1 Chip#1 8	-31.1654	9.47559	3.20664
EML-A10 LOW-SCA1 Chip#1 9	-38.0477	10.3228	6.27658
EML-A11 LOW-SCA1 Chip#1 10	-22.865	8.22566	19.8529
EML-A12 LOW-SCA1 Chip#1 11	-18.1196	11.1082	15.3958
EML-B1 LOW-SCA1 Chip#1 12	-27.3125	2.86981	1.3365
EML-B2 LOW-SCA1 Chip#1 13	-16.4579	10.0934	-1.09906
EML-B3 LOW-SCA1 Chip#1 14	-30.0387	14.4497	1.98592
EML-B4 LOW-SCA1 Chip#1 15	-32.5592	7.65403	6.53782
EML-B5 LOW-SCA1 Chip#1 16	-29.9824	7.13159	4.63487
EML-B6 LOW-SCA1 Chip#1 17	-21.0223	9.17361	2.96264
EML-B7 LOW-SCA1 Chip#1 18	-26.0093	12.6948	1.74185
EML-B8 LOW-SCA1 Chip#1 19	-37.949	7.62539	8.23142
EML-B9 LOW-SCA1 Chip#1 20	-29.2585	6.59966	1.14058
EML-B10 LOW-SCA1 Chip#1 21	-27.1084	12.9007	0.143715
EML-B11 LOW-SCA1 Chip#1 22	-27.3625	17.49	7.86633
EML-B12 LOW-SCA1 Chip#1 23	-30.8891	13.427	1.94978
EML-A1 LOW-SCA1 Chip#2 67	-1.20656	1.76635	0.578745
EML-A2 LOW-SCA1 Chip#2 68	-29.9233	9.70381	2.73338
EML-A3 LOW-SCA1 Chip#2 69	-25.3774	12.4957	0.387051
EML-A4 LOW-SCA1 Chip#2 70	-28.8962	15.8056	4.68405
EML-A5 LOW-SCA1 Chip#2 71	-29.1889	15.3883	1.69877
EML-A6 LOW-SCA1 Chip#2 72	-28.4472	16.8608	0.851585
EML-A7 LOW-SCA1 Chip#2 73	-32.7989	13.3756	2.47214
EML-A8 LOW-SCA1 Chip#2 74	-31.2697	12.8232	9.17546
EML-A9 LOW-SCA1 Chip#2 75	-34.6553	8.69303	5.40589
EML-A10 LOW-SCA1 Chip#2 76	-30.2914	13.2909	4.21741
EML-A11 LOW-SCA1 Chip#2 77	-31.9833	11.133	4.72155
EML-A12 LOW-SCA1 Chip#2 78	-24.6869	18.7314	4.9017
EML-B1 LOW-SCA1 Chip#2 79	-25.5933	10.7983	-1.60156
EML-B2 LOW-SCA1 Chip#2 80	-21.2215	13.9096	-1.56112
EML-B3 LOW-SCA1 Chip#2 81	-26.358	13.3013	0.359007
EML-B4 LOW-SCA1 Chip#2 82	-30.504	10.2895	3.72723
EML-B5 LOW-SCA1 Chip#2 83	-15.6584	8.25473	17.9758
EML-B6 LOW-SCA1 Chip#2 84	-26.6513	18.0983	0.36312
EML-B7 LOW-SCA1 Chip#2 85	-27.7022	15.1334	1.48868
EML-B8 LOW-SCA1 Chip#2 86	-26.9889	15.5636	5.5113
EML-B9 LOW-SCA1 Chip#2 87	-27.8328	14.4583	1.23241
EML-B10 LOW-SCA1 Chip#2 88	-24.2839	13.2107	1.21961
EML-B11 LOW-SCA1 Chip#2 89	-29.2721	8.36712	6.74405
EML-B12 LOW-SCA1 Chip#2 90	-30.3975	15.008	3.20601
EML-A9 LOW-SCA1 chip#44 139	-30.0305	8.28108	4.65327
EML-A10 LOW-SCA1 chip#44 140	-38.4691	10.9854	6.62902
EML-A11 LOW-SCA1 chip#44 141	-35.0742	9.58383	5.77701
EML-C1 MID-SCA1 Chip#1 24	-33.4007	15.1268	2.26402
EML-C2 MID-SCA1 Chip#1 25	-30.5763	19.4451	5.25207
EML-C3 MID-SCA1 Chip#1 26	-26.1713	8.58149	-0.834172
EML-C4 MID-SCA1 Chip#1 27	-23.2005	13.6447	7.01699
EML-C5 MID-SCA1 Chip#1 28	-28.145	14.2965	6.19246
EML-C6 MID-SCA1 Chip#1 29	-27.1539	14.801	2.33352
EML-C7 MID-SCA1 Chip#1 30	-31.2933	15.0325	1.52987
EML-C8 MID-SCA1 Chip#1 31	-33.1657	11.6158	7.78448
EML-C9 MID-SCA1 Chip#1 32	-30.0637	11.2694	2.28593
EML-C10 MID-SCA1 Chip#1 33	-31.6487	13.2345	4.11389
EML-C11 MID-SCA1 Chip#1 34	-30.3551	15.7323	10.1283
EML-C12 MID-SCA1 Chip#1 35	-33.5044	14.2667	3.82361
EML-D1 MID-SCA1 Chip#1 36	-32.4759	19.9666	8.12867
EML-D2 MID-SCA1 Chip#1 37	-26.5464	16.1848	6.78474
EML-D3 MID-SCA1 Chip#1 38	-26.6207	13.0592	1.29797
EML-D4 MID-SCA1 Chip#1 39	-25.3337	19.6815	10.2747
EML-D5 MID-SCA1 Chip#1 40	-21.3653	17.314	2.77261
EML-D6 MID-SCA1 Chip#1 41	-19.0343	9.17794	-0.685065
EML-D7 MID-SCA1 Chip#1 42	-28.4248	21.7253	9.85187
EML-D8 MID-SCA1 Chip#1 43	-28.5289	15.8661	1.95566
EML-D10 MID-SCA1 Chip#1 44	-30.7842	13.6744	5.5293
EML-D11 MID-SCA1 Chip#1 45	-28.5545	20.5717	9.16147
EML-D12 MID-SCA1 Chip#1 46	-35.6034	14.0246	3.99172
EML-C1 MID-SCA1 Chip#2 91	-25.1988	17.4327	-0.183592
EML-C2 MID-SCA1 Chip#2 92	-27.2688	13.1453	6.8298
EML-C3 MID-SCA1 chip#3 93	-30.3145	11.1313	2.96542
EML-C4 MID-SCA1 chip#3 94	-31.2019	11.6979	4.61388
EML-C5 MID-SCA1 chip#3 95	-29.5686	12.044	2.35846
EML-C6 MID-SCA1 chip#3 96	-28.5485	10.1612	2.37745
EML-C7 MID-SCA1 chip#3 97	-27.2242	11.1629	1.78873
EML-C8 MID-SCA1 chip#3 98	-26.5374	15.9985	0.802323
EML-C9 MID-SCA1 chip#3 99	-28.9953	11.0421	2.10206
EML-C10 MID-SCA1 chip#3 100	-28.756	8.45835	4.08195
EML-C11 MID-SCA1 chip#3 101	-29.7536	12.7577	2.72153
EML-C12 MID-SCA1 chip#3 102	-31.6964	10.0068	4.55025
EML-D1 MID-SCA1 chip#3 103	-30.3995	7.36991	2.13131
EML-D2 MID-SCA1 chip#3 104	-27.6141	13.0694	2.84154
EML-D3 MID-SCA1 chip#3 105	-26.9443	8.77515	3.46532
EML-D4 MID-SCA1 chip#3 106	-30.2737	10.8993	4.14577
EML-D5 MID-SCA1 chip#3 107	-31.5205	4.79724	3.96089
EML-D6 MID-SCA1 chip#3 108	-18.2776	2.06625	13.6901
EML-D7 MID-SCA1 chip#3 109	-31.2767	8.09352	4.45027
EML-D8 MID-SCA1 chip#3 110	-31.5615	8.67371	3.91684
EML-D9 MID-SCA1 chip#3 111	-28.1786	6.56793	5.09722
EML-D10 MID-SCA1 chip#3 112	-29.5861	12.2585	8.30265
EML-D11 MID-SCA1 chip#3 113	-30.5595	13.134	3.05448
EML-D12 MID-SCA1 chip#3 114	-32.641	10.2184	2.88623
EML-D9 MID-SCA1 chip#44 142	-32.1918	20.0599	5.74898
EML-D10 MID-SCA1 chip#44 143	-27.3502	12.8037	1.96089
EML-D11 MID-SCA1 chip#44 144	-29.9599	10.1883	3.71648
EML-E1 HIGH-SCA1 Chip#2 47	-37.1936	13.333	9.38236
EML-E2 HIGH-SCA1 Chip#2 48	-34.1619	10.015	4.40361
EML-E3 HIGH-SCA1 Chip#2 49	-33.8146	19.1728	11.8737
EML-E5 HIGH-SCA1 Chip#2 50	-36.0476	12.525	11.4466
EML-E6 HIGH-SCA1 Chip#2 51	-34.4426	13.9063	6.73555
EML-E7 HIGH-SCA1 Chip#2 52	-31.1261	14.8952	8.60035
EML-E8 HIGH-SCA1 Chip#2 53	-33.0967	19.9437	11.5397
EML-E10 HIGH-SCA1 Chip#2 54	-35.8517	12.5292	8.53818
EML-E11 HIGH-SCA1 Chip#2 55	-34.415	16.9076	5.81055
EML-E12 HIGH-SCA1 Chip#2 56	-31.1893	11.0551	8.72741
EML-F1 HIGH-SCA1 Chip#2 57	-32.4259	12.1613	3.15164
EML-F3 HIGH-SCA1 Chip#2 58	-35.166	17.1912	7.01186
EML-F4 HIGH-SCA1 Chip#2 59	-36.9466	16.2821	7.50077
EML-F5 HIGH-SCA1 Chip#2 60	-36.0998	15.6118	3.78877
EML-F7 HIGH-SCA1 Chip#2 61	-28.3564	16.3017	7.45173
EML-F8 HIGH-SCA1 Chip#2 62	-34.5833	15.0899	9.75737
EML-F9 HIGH-SCA1 Chip#2 63	-37.8026	11.452	8.99291
EML-F10 HIGH-SCA1 Chip#2 64	-32.1109	16.9694	10.7321
EML-F11 HIGH-SCA1 Chip#2 65	-33.6783	9.04654	7.79239
EML-F12 HIGH-SCA1 Chip#2 66	-31.504	12.2071	13.1035
EML-E1 HIGH-SCA1 chip#3 115	-29.492	13.2948	2.03302
EML-E2 HIGH-SCA1 chip#3 116	-25.6089	13.3665	0.528916
EML-E3 HIGH-SCA1 chip#3 117	-31.9805	16.2788	2.44966
EML-E4 HIGH-SCA1 chip#3 118	-32.8501	10.2205	4.23685
EML-E5 HIGH-SCA1 chip#3 119	-30.2692	12.5312	2.86518
EML-E6 HIGH-SCA1 chip#3 120	-33.3132	11.867	13.7474
EML-E7 HIGH-SCA1 chip#3 121	-24.9295	9.74968	10.0078
EML-E8 HIGH-SCA1 chip#3 122	-29.2501	11.5166	7.38096
EML-E9 HIGH-SCA1 chip#3 123	-32.8368	13.1629	3.54108
EML-E10 HIGH-SCA1 chip#3 124	-30.9256	12.3371	10.4521
EML-E11 HIGH-SCA1 chip#3 125	-31.2263	14.5087	8.96083
EML-E12 HIGH-SCA1 chip#3 126	-28.8591	10.3763	3.57554
EML-F1 HIGH-SCA1 chip#3 127	-33.9491	12.3723	3.53936
EML-F2 HIGH-SCA1 chip#3 128	-23.1199	15.3227	-0.944207
EML-F3 HIGH-SCA1 chip#3 129	-31.8732	8.75415	4.3081
EML-F4 HIGH-SCA1 chip#3 130	-23.4209	8.56241	3.72412
EML-F5 HIGH-SCA1 chip#3 131	-18.9746	13.7355	4.76266
EML-F6 HIGH-SCA1 chip#3 132	-16.1696	14.534	5.49034
EML-F7 HIGH-SCA1 chip#3 133	-29.5395	10.0373	6.47389
EML-F8 HIGH-SCA1 chip#3 134	-31.5288	13.0194	10.7469
EML-F9 HIGH-SCA1 chip#3 135	-32.1322	14.4363	10.6679
EML-F10 HIGH-SCA1 chip#3 136	-31.6246	15.3886	14.4264
EML-F11 HIGH-SCA1 chip#3 137	-30.8603	12.4798	2.87996
EML-F12 HIGH-SCA1 chip#3 138	-26.5861	8.41677	1.3732
EML-E4 HIGH-SCA1 chip#44 145	-35.3247	17.5285	7.15588
EML-E9 HIGH-SCA1 chip#44 146	-34.3766	10.5816	4.71786
EML-F2 HIGH-SCA1 chip#44 147	-35.4146	17.5405	7.04395
EML-F6 HIGH-SCA1 chip#44 148	-32.7368	10.4185	4.38257
EML-F7 HIGH-SCA1 chip#44 149	-30.9573	12.7402	3.14387
EML-F8 HIGH-SCA1 chip#44 150	-30.9672	11.3526	7.0931
ERY-D3-A1 LOW-SCA1 Chip#5 1	-23.345	-4.12265	9.94706
ERY-D3-A2 LOW-SCA1 Chip#5 2	-24.1993	0.454355	7.6987
ERY-D3-A3 LOW-SCA1 Chip#5 3	-19.953	-0.61635	2.69086
ERY-D3-A4 LOW-SCA1 Chip#5 4	-18.769	-0.772456	5.98239
ERY-D3-A5 LOW-SCA1 Chip#5 5	-24.5741	0.809811	5.2485
ERY-D3-A6 LOW-SCA1 Chip#5 6	-26.154	-2.38179	8.0003
ERY-D3-A7 LOW-SCA1 Chip#5 7	-19.8172	-0.189571	4.2473
ERY-D3-A8 LOW-SCA1 Chip#5 8	-20.1458	0.735321	5.34394
ERY-D3-A9 LOW-SCA1 Chip#5 9	-22.2193	0.446192	6.55107
ERY-D3-A10 LOW-SCA1 Chip#5 10	-20.1451	-5.579	6.17611
ERY-D3-A11 LOW-SCA1 Chip#5 11	-21.1492	1.34179	6.45702
ERY-D3-A12 LOW-SCA1 Chip#5 12	-20.4218	0.808491	5.65711
ERY-D3-B1 LOW-SCA1 Chip#5 13	-24.553	-0.504922	7.31127
ERY-D3-B2 LOW-SCA1 Chip#5 14	-18.2256	0.202244	3.31047
ERY-D3-B3 LOW-SCA1 Chip#5 15	-22.0152	-0.357629	7.04679
ERY-D3-B4 LOW-SCA1 Chip#5 16	-23.6094	-0.328686	5.91092
ERY-D3-B5 LOW-SCA1 Chip#5 17	-21.8958	0.960329	7.61176
ERY-D3-B6 LOW-SCA1 Chip#5 18	-22.61	-2.29706	6.80745
ERY-D3-B7 LOW-SCA1 Chip#5 19	-16.4413	-2.25128	7.18092
ERY-D3-B8 LOW-SCA1 Chip#5 20	-12.4129	-5.45723	5.39699
ERY-D3-B9 LOW-SCA1 Chip#6 21	-19.9657	-0.529904	6.60073
ERY-D3-B10 LOW-SCA1 Chip#6 22	-18.877	-2.4759	6.40616
ERY-D3-B11 LOW-SCA1 Chip#6 23	-18.6267	2.74856	4.94508
ERY-D3-B12 LOW-SCA1 Chip#6 24	-21.3529	1.78801	6.86779
ERY-D3-A1 LOW-SCA1 Chip#37 97	-18.8755	0.212873	3.4406
ERY-D3-A2 LOW-SCA1 Chip#37 98	-22.8024	0.228587	6.72475
ERY-D3-A3 LOW-SCA1 Chip#37 99	-20.8446	-5.66115	6.29187
ERY-D3-A4 LOW-SCA1 Chip#37 100	-25.3292	0.847441	5.44621
ERY-D3-A5 LOW-SCA1 Chip#37 101	-22.7434	-0.364796	7.2962
ERY-D3-A6 LOW-SCA1 Chip#37 102	-27.0186	-2.1777	8.24353
ERY-D3-A7 LOW-SCA1 Chip#37 103	-24.2139	-3.92168	10.2579
ERY-D3-A8 LOW-SCA1 Chip#37 104	-25.2029	0.848543	8.07506
ERY-D3-A9 LOW-SCA1 Chip#37 105	-23.5044	-2.0495	7.06493
ERY-D3-A10 LOW-SCA1 Chip#37 106	-19.3	2.76669	5.13243
ERY-D3-A11 LOW-SCA1 Chip#37 107	-20.7414	-0.465559	6.86679
ERY-D3-A12 LOW-SCA1 Chip#37 108	-17.0738	-2.20731	7.45276
ERY-D3-B1 LOW-SCA1 Chip#37 109	-13.0867	-5.3224	5.64095
ERY-D3-B2 LOW-SCA1 Chip#37 110	-20.4898	-0.885048	2.74062
ERY-D3-B3 LOW-SCA1 Chip#37 111	-19.2056	-1.12686	6.1048
ERY-D3-B4 LOW-SCA1 Chip#37 112	-24.4212	-0.205882	6.12976
ERY-D3-B5 LOW-SCA1 Chip#37 113	-21.907	1.38005	6.71454
ERY-D3-B6 LOW-SCA1 Chip#37 114	-21.0753	0.693978	5.86457
ERY-D3-B7 LOW-SCA1 Chip#37 115	-22.1386	1.86103	7.1457
ERY-D3-B8 LOW-SCA1 Chip#37 116	-19.4553	-2.683	6.59712
ERY-D3-B9 LOW-SCA1 Chip#37 117	-20.4885	-0.254999	4.41829
ERY-D3-B10 LOW-SCA1 Chip#37 118	-20.8799	0.746174	5.53065
ERY-D3-B11 LOW-SCA1 Chip#37 119	-22.611	0.932213	7.84975
ERY-D3-B12 LOW-SCA1 Chip#37 120	-25.3685	-0.3822	7.59645
ERY-D3-A5 LOW-SCA1 Chip#42 193	-22.3796	0.20673	6.58103
ERY-D3-A6 LOW-SCA1 Chip#42 194	-20.5812	-0.583319	4.39588
ERY-D3-C1 MID1-SCA1 Chip#16 25	-8.34945	3.8583	-1.21175
ERY-D3-C2 MID1-SCA1 Chip#16 26	-15.2316	-0.818505	3.92284
ERY-D3-C3 MID1-SCA1 Chip#16 27	-5.84667	1.65822	0.752704
ERY-D3-C4 MID1-SCA1 Chip#16 28	-19.3098	-0.695257	2.33266
ERY-D3-C5 MID1-SCA1 Chip#16 29	-14.0927	7.99894	-2.54342
ERY-D3-C6 MID1-SCA1 Chip#16 30	-8.46744	1.41159	0.428092
ERY-D3-C7 MID1-SCA1 Chip#16 31	-17.9792	2.34649	3.11085
ERY-D3-C8 MID1-SCA1 Chip#16 32	-16.4944	2.24034	4.2584
ERY-D3-C9 MID1-SCA1 Chip#16 33	-13.0872	-1.80721	2.40748
ERY-D3-C10 MID1-SCA1 Chip#16 34	-11.4593	0.00211626	1.48061
ERY-D3-C11 MID1-SCA1 Chip#16 35	-2.56641	2.48934	1.65551
ERY-D3-C12 MID1-SCA1 Chip#16 36	-20.3331	0.264052	5.07254
ERY-D3-D1 MID1-SCA1 Chip#16 37	-12.9525	3.62637	-0.704623
ERY-D3-D2 MID1-SCA1 Chip#16 38	-11.4539	-0.380863	2.05471
ERY-D3-D3 MID1-SCA1 Chip#16 39	-4.15117	4.68509	1.31117
ERY-D3-D4 MID1-SCA1 Chip#16 40	-3.63917	3.11933	-0.633845
ERY-D3-D5 MID1-SCA1 Chip#16 41	-15.0694	1.51655	2.63248
ERY-D3-D6 MID1-SCA1 Chip#16 42	-19.3472	2.36442	2.93416
ERY-D3-D7 MID1-SCA1 Chip#16 43	-3.39268	-0.430437	1.52452
ERY-D3-D8 MID1-SCA1 Chip#16 44	-13.1447	0.977104	3.51737
ERY-D3-D9 MID1-SCA1 Chip#16 45	-6.76592	3.3428	0.257419
ERY-D3-D10 MID1-SCA1 Chip#16 46	-9.52873	5.03087	-1.26086
ERY-D3-D11 MID1-SCA1 Chip#5 47	-12.1739	-0.337956	1.83787
ERY-D3-D12 MID1-SCA1 Chip#5 48	-12.5672	-0.743697	2.94731
ERY-D3-C1 MID1-SCA1 Chip#29 121	-18.1575	-0.132182	3.36545
ERY-D3-C2 MID1-SCA1 Chip#29 122	-14.6097	7.73482	-1.70097
ERY-D3-C3 MID1-SCA1 Chip#29 123	-13.4668	5.70603	-0.519804
ERY-D3-C4 MID1-SCA1 Chip#29 124	-12.7627	6.54352	0.32254
ERY-D3-C5 MID1-SCA1 Chip#29 125	-11.3342	1.28516	2.4819
ERY-D3-C6 MID1-SCA1 Chip#29 126	-9.61658	7.39499	-1.751
ERY-D3-C7 MID1-SCA1 Chip#29 127	-10.7653	4.16065	-0.922642
ERY-D3-C8 MID1-SCA1 Chip#29 128	-11.8463	5.35614	-0.491581
ERY-D3-C9 MID1-SCA1 Chip#29 129	-14.3074	7.00809	0.455987
ERY-D3-C10 MID1-SCA1 Chip#29 130	-15.5004	9.15108	0.436226
ERY-D3-C11 MID1-SCA1 Chip#30 131	-15.9043	1.72731	4.78965
ERY-D3-C12 MID1-SCA1 Chip#30 132	-19.2109	5.61547	3.82722
ERY-D3-D1 MID1-SCA1 Chip#30 133	-15.5621	10.4702	-0.977879
ERY-D3-D2 MID1-SCA1 Chip#30 134	-6.68532	2.30113	-0.200841
ERY-D3-D3 MID1-SCA1 Chip#30 135	-15.0746	1.90729	4.25518
ERY-D3-D4 MID1-SCA1 Chip#30 136	-13.2144	-2.4133	3.02878
ERY-D3-D5 MID1-SCA1 Chip#30 137	-13.8115	6.06229	0.823657
ERY-D3-D6 MID1-SCA1 Chip#30 138	-16.8687	3.55507	4.26831
ERY-D3-D7 MID1-SCA1 Chip#30 139	-14.2433	6.87332	0.411549
ERY-D3-D8 MID1-SCA1 Chip#30 140	-13.3689	10.1587	0.724715
ERY-D3-D9 MID1-SCA1 Chip#30 141	-14.7647	-3.02702	4.85445
ERY-D3-D10 MID1-SCA1 Chip#30 142	-10.949	2.52897	-0.768722
ERY-D3-D11 MID1-SCA1 Chip#30 143	-15.7902	4.66869	0.589455
ERY-D3-D12 MID1-SCA1 Chip#30 144	-18.597	4.42889	1.79107
ERY-D3-C5 MID1-SCA1 Chip#42 195	-14.0777	6.08659	0.849917
ERY-D3-C6 MID1-SCA1 Chip#42 196	-15.3317	1.53422	2.66987
ERY-D3-E1 MID2-SCA1 Chip#6 49	-13.1479	5.47943	1.50533
ERY-D3-E2 MID2-SCA1 Chip#6 50	-16.6989	6.96609	-2.24627
ERY-D3-E3 MID2-SCA1 Chip#6 51	-8.36019	4.94886	-1.36084
ERY-D3-E4 MID2-SCA1 Chip#6 52	-14.553	7.1811	0.13967
ERY-D3-E5 MID2-SCA1 Chip#6 53	-9.6492	6.55809	-1.71373
ERY-D3-E6 MID2-SCA1 Chip#6 54	-6.54742	4.97453	2.59867
ERY-D3-E7 MID2-SCA1 Chip#6 55	-17.4045	7.80626	0.229597
ERY-D3-E8 MID2-SCA1 Chip#6 56	-12.6963	2.36643	0.795169
ERY-D3-E9 MID2-SCA1 Chip#6 57	-10.1971	5.31346	-0.895986
ERY-D3-E10 MID2-SCA1 Chip#6 58	-12.2062	7.83237	-0.374731
ERY-D3-E11 MID2-SCA1 Chip#6 59	-3.05346	1.74915	0.271592
ERY-D3-E12 MID2-SCA1 Chip#6 60	-3.6687	1.20791	0.342808
ERY-D3-F1 MID2-SCA1 Chip#6 61	-3.07175	4.34668	3.65585
ERY-D3-F2 MID2-SCA1 Chip#6 62	-11.0729	5.67949	-1.48185
ERY-D3-F3 MID2-SCA1 Chip#6 63	-11.8629	8.96468	-0.054828
ERY-D3-F4 MID2-SCA1 Chip#6 64	-11.3256	8.25025	-2.13349
ERY-D3-F5 MID2-SCA1 Chip#6 65	-17.3737	11.268	-0.651811
ERY-D3-F6 MID2-SCA1 Chip#6 66	-13.1752	5.56134	1.52602
ERY-D3-F7 MID2-SCA1 Chip#6 67	-13.2793	5.62979	1.56074
ERY-D3-F8 MID2-SCA1 Chip#6 68	-8.27498	3.97091	0.83919
ERY-D3-F9 MID2-SCA1 Chip#6 69	-9.46236	6.69965	-1.8333
ERY-D3-F10 MID2-SCA1 Chip#6 70	-3.72605	1.81462	-0.390531
ERY-D3-F11 MID2-SCA1 Chip#6 71	-3.33643	2.46146	1.79132
ERY-D3-F12 MID2-SCA1 Chip#6 72	-6.27937	5.90618	4.52687
ERY-D3-E1 MID2-SCA1 Chip#16 145	-2.93611	4.1477	3.57637
ERY-D3-E2 MID2-SCA1 Chip#16 146	-10.0727	5.40857	-1.39504
ERY-D3-E3 MID2-SCA1 Chip#16 147	-13.0327	6.76647	-1.04774
ERY-D3-E4 MID2-SCA1 Chip#16 148	-14.7107	8.19258	-0.372915
ERY-D3-E5 MID2-SCA1 Chip#16 149	-6.45339	3.76134	-1.26769
ERY-D3-E6 MID2-SCA1 Chip#16 150	-10.0857	7.94937	-0.0597495
ERY-D3-E7 MID2-SCA1 Chip#16 151	-11.9058	8.50407	-0.534315
ERY-D3-E8 MID2-SCA1 Chip#16 152	-13.0133	6.56511	-1.05188
ERY-D3-E9 MID2-SCA1 Chip#16 153	-12.7081	8.76954	-2.20229
ERY-D3-E10 MID2-SCA1 Chip#16 154	-14.7239	8.25242	-0.353714
ERY-D3-E11 MID2-SCA1 Chip#16 155	-11.2886	7.1026	-0.962301
ERY-D3-E12 MID2-SCA1 Chip#16 156	-12.2881	7.39182	-1.60329
ERY-D3-F1 MID2-SCA1 Chip#16 157	-13.1761	7.46661	-0.153921
ERY-D3-F2 MID2-SCA1 Chip#16 158	-13.7268	7.98049	-0.430444
ERY-D3-F3 MID2-SCA1 Chip#16 159	-12.6494	9.16937	-1.39511
ERY-D3-F4 MID2-SCA1 Chip#16 160	-7.15119	1.97176	8.62496
ERY-D3-F5 MID2-SCA1 Chip#16 161	-10.3531	6.51704	-1.90684
ERY-D3-F6 MID2-SCA1 Chip#16 162	-10.8794	6.51825	-2.13073
ERY-D3-F7 MID2-SCA1 Chip#16 163	-11.2059	6.05785	-1.71781
ERY-D3-F8 MID2-SCA1 Chip#16 164	-13.6446	7.23567	-0.657928
ERY-D3-F9 MID2-SCA1 Chip#16 165	-14.2997	9.04721	-0.4238
ERY-D3-F10 MID2-SCA1 Chip#16 166	-10.6201	8.39829	-1.43529
ERY-D3-F11 MID2-SCA1 Chip#16 167	-10.1268	6.69673	-1.38667
ERY-D3-F12 MID2-SCA1 Chip#16 168	-10.8957	5.8944	-0.838843
ERY-D3-E5 MID2-SCA1 Chip#42 197	-11.1207	6.25819	0.585386
ERY-D3-E6 MID2-SCA1 Chip#42 198	-15.1082	8.14066	-1.20291
ERY-D3-G1 HIGH-SCA1 Chip#6 73	-12.6698	4.88333	5.04172
ERY-D3-G2 HIGH-SCA1 Chip#6 74	-17.8234	9.57739	1.90035
ERY-D3-G3 HIGH-SCA1 Chip#6 75	-11.1346	6.44356	0.612588
ERY-D3-G4 HIGH-SCA1 Chip#6 76	-18.8913	10.9881	1.79154
ERY-D3-G5 HIGH-SCA1 Chip#6 77	-10.4909	7.58475	3.76282
ERY-D3-G6 HIGH-SCA1 Chip#6 78	-15.8687	12.318	3.23142
ERY-D3-G7 HIGH-SCA1 Chip#6 79	-11.5317	10.3118	-0.0698057
ERY-D3-G8 HIGH-SCA1 Chip#6 80	-16.8632	13.4121	0.136547
ERY-D3-G9 HIGH-SCA1 Chip#6 81	-16.4067	13.9776	3.32146
ERY-D3-G10 HIGH-SCA1 Chip#6 82	-17.8736	8.50272	-0.237153
ERY-D3-G11 HIGH-SCA1 Chip#6 83	-16.8821	5.15559	0.488271
ERY-D3-G12 HIGH-SCA1 Chip#6 84	-16.2775	6.24026	-1.75431
ERY-D3-H1 HIGH-SCA1 Chip#6 85	-13.5411	6.76528	-2.93996
ERY-D3-H2 HIGH-SCA1 Chip#6 86	-13.7532	9.68192	-3.02034
ERY-D3-H3 HIGH-SCA1 Chip#6 87	-16.9077	10.4036	-2.45007
ERY-D3-H4 HIGH-SCA1 Chip#6 88	-14.16	8.00293	4.58352
ERY-D3-H5 HIGH-SCA1 Chip#6 89	-15.766	12.7387	1.97505
ERY-D3-H6 HIGH-SCA1 Chip#6 90	-16.2396	10.0288	0.677737
ERY-D3-H7 HIGH-SCA1 Chip#7 91	-18.7687	10.1962	6.48603
ERY-D3-H8 HIGH-SCA1 Chip#7 92	-19.3815	9.88205	-0.199907
ERY-D3-H9 HIGH-SCA1 Chip#7 93	-15.5128	12.7709	5.23475
ERY-D3-H10 HIGH-SCA1 Chip#7 94	-20.7296	7.388	0.0789334
ERY-D3-H11 HIGH-SCA1 Chip#7 95	-17.9868	7.35135	0.544442
ERY-D3-H12 HIGH-SCA1 Chip#7 96	-15.0769	8.34833	-1.11563
ERY-D3-G1 HIGH-SCA1 Chip#37 169	-15.0012	10.6165	1.32231
ERY-D3-G2 HIGH-SCA1 Chip#37 170	-23.1526	12.5023	4.86447
ERY-D3-G3 HIGH-SCA1 Chip#37 171	-17.6322	10.2958	3.06588
ERY-D3-G4 HIGH-SCA1 Chip#37 172	-18.8498	13.2826	0.566301
ERY-D3-G5 HIGH-SCA1 Chip#37 173	-18.0215	11.6142	3.92848
ERY-D3-G6 HIGH-SCA1 Chip#37 174	-17.3025	13.4182	3.69481
ERY-D3-G7 HIGH-SCA1 Chip#37 175	-19.1754	13.2514	-0.366153
ERY-D3-G8 HIGH-SCA1 Chip#37 176	-18.9442	13.3431	1.08869
ERY-D3-G9 HIGH-SCA1 Chip#37 177	-16.0332	13.2781	3.47676
ERY-D3-G10 HIGH-SCA1 Chip#37 178	-21.7654	13.0607	-0.306087
ERY-D3-G11 HIGH-SCA1 Chip#37 179	-19.6467	7.73158	1.57772
ERY-D3-G12 HIGH-SCA1 Chip#37 180	-13.9381	11.4658	1.85199
ERY-D3-H1 HIGH-SCA1 Chip#37 181	-6.66171	5.55882	-1.43399
ERY-D3-H2 HIGH-SCA1 Chip#37 182	-16.8184	11.5376	-0.566136
ERY-D3-H3 HIGH-SCA1 Chip#37 183	-23.0538	14.1589	0.0288481
ERY-D3-H4 HIGH-SCA1 Chip#37 184	-17.6901	11.5895	3.22067
ERY-D3-H5 HIGH-SCA1 Chip#37 185	-19.7504	13.2814	5.13712
ERY-D3-H6 HIGH-SCA1 Chip#37 186	-22.6089	10.7272	3.04799
ERY-D3-H7 HIGH-SCA1 Chip#42 187	-22.6694	15.6301	5.71114
ERY-D3-H8 HIGH-SCA1 Chip#42 188	-23.5851	12.4037	1.61481
ERY-D3-H9 HIGH-SCA1 Chip#42 189	-20.0932	15.1472	8.15514
ERY-D3-H10 HIGH-SCA1 Chip#42 190	-20.7385	11.0746	1.3875
ERY-D3-H11 HIGH-SCA1 Chip#42 191	-21.0766	11.1967	1.23204
ERY-D3-H12 HIGH-SCA1 Chip#42 192	-5.54149	2.46993	-0.479235
ERY-D3-G5 HIGH-SCA1 Chip#42 199	-22.0892	13.2651	-0.244312
ERY-D3-G6 HIGH-SCA1 Chip#42 200	-17.3049	10.7851	-2.38897
MYL-D3-A1 LOW-SCA1 Chip#34 1	-26.1164	1.62791	6.58297
MYL-D3-A2 LOW-SCA1 Chip#34 2	-26.1646	-1.66938	6.12219
MYL-D3-A3 LOW-SCA1 Chip#34 3	-25.2627	4.24902	8.3491
MYL-D3-A4 LOW-SCA1 Chip#34 4	-23.2816	-1.40251	7.97865
MYL-D3-A5 LOW-SCA1 Chip#34 5	-20.459	10.9114	13.8058
MYL-D3-A6 LOW-SCA1 Chip#34 6	-27.5806	0.819775	7.2188
MYL-D3-A7 LOW-SCA1 Chip#34 7	-25.463	0.717661	7.06168
MYL-D3-A8 LOW-SCA1 Chip#34 8	-25.1852	1.31119	8.45939
MYL-D3-A9 LOW-SCA1 Chip#34 9	-23.8578	1.08423	3.93694
MYL-D3-A10 LOW-SCA1 Chip#34 10	-22.8621	0.29034	3.67009
MYL-D3-A11 LOW-SCA1 Chip#34 11	-16.0452	13.1011	3.15755
MYL-D3-A12 LOW-SCA1 Chip#34 12	-14.7501	8.98544	9.49362
MYL-D3-B1 LOW-SCA1 Chip#34 13	-23.9135	0.806937	8.40938
MYL-D3-B2 LOW-SCA1 Chip#34 14	-25.1429	-1.25761	4.15609
MYL-D3-B3 LOW-SCA1 Chip#34 15	-13.5827	14.367	12.6263
MYL-D3-B4 LOW-SCA1 Chip#34 16	-9.9896	11.876	8.64609
MYL-D3-B5 LOW-SCA1 Chip#34 17	-27.3441	0.0313931	8.0838
MYL-D3-B6 LOW-SCA1 Chip#34 18	-27.5861	0.645004	8.62304
MYL-D3-B7 LOW-SCA1 Chip#34 19	-28.4487	-0.341667	9.68711
MYL-D3-B8 LOW-SCA1 Chip#34 20	-25.5559	-1.74099	9.83847
MYL-D3-B9 LOW-SCA1 Chip#34 21	-20.444	13.3023	7.9372
MYL-D3-B10 LOW-SCA1 Chip#34 22	-28.5548	-1.0646	7.6651
MYL-D3-B11 LOW-SCA1 Chip#34 23	-29.0389	2.33627	6.00516
MYL-D3-B12 LOW-SCA1 Chip#34 24	-28.534	0.223015	7.12359
MYL-D3-A1 LOW-SCA1 Chip#35 97	-23.7778	5.42096	10.796
MYL-D3-A2 LOW-SCA1 Chip#35 98	-25.9679	0.969189	6.72916
MYL-D3-A3 LOW-SCA1 Chip#35 99	-23.2489	-0.223849	5.71978
MYL-D3-A4 LOW-SCA1 Chip#35 100	-24.3911	0.261267	4.66123
MYL-D3-A5 LOW-SCA1 Chip#35 101	-21.9916	-1.27784	8.99043
MYL-D3-A6 LOW-SCA1 Chip#35 102	-23.847	-1.49328	4.52243
MYL-D3-A7 LOW-SCA1 Chip#35 103	-22.3362	1.64901	4.60881
MYL-D3-A8 LOW-SCA1 Chip#35 104	-22.4758	1.75126	4.34504
MYL-D3-A9 LOW-SCA1 Chip#35 105	-25.0725	0.637759	5.80793
MYL-D3-A10 LOW-SCA1 Chip#35 106	-21.4487	-1.76012	5.14773
MYL-D3-A11 LOW-SCA1 Chip#35 107	-22.6694	2.45637	4.52565
MYL-D3-A12 LOW-SCA1 Chip#35 108	-25.5008	4.1662	8.46153
MYL-D3-B1 LOW-SCA1 Chip#35 109	-26.1482	-1.1276	7.756
MYL-D3-B2 LOW-SCA1 Chip#35 110	-16.7081	7.11987	2.7276
MYL-D3-B3 LOW-SCA1 Chip#35 111	-25.0709	2.86569	7.5573
MYL-D3-B4 LOW-SCA1 Chip#35 112	-25.3226	1.56426	3.4252
MYL-D3-B5 LOW-SCA1 Chip#35 113	-20.1138	-2.71829	7.58505
MYL-D3-B6 LOW-SCA1 Chip#35 114	-22.722	-1.59111	7.25563
MYL-D3-B7 LOW-SCA1 Chip#35 115	-24.1684	-1.14777	6.45387
MYL-D3-B8 LOW-SCA1 Chip#35 116	-28.3126	1.30621	7.0342
MYL-D3-B9 LOW-SCA1 Chip#35 117	-21.1129	5.83009	4.56713
MYL-D3-B10 LOW-SCA1 Chip#35 118	-28.5616	1.38971	7.17741
MYL-D3-B11 LOW-SCA1 Chip#35 119	-17.8365	4.26656	3.38743
MYL-D3-B12 LOW-SCA1 Chip#35 120	-27.9275	-0.337675	7.94346
MYL-D3-A5 LOW-SCA1 Chip#36 193	-28.5408	-0.619819	7.73353
MYL-D3-A6 LOW-SCA1 Chip#36 194	-27.8743	0.340508	8.26336
MYL-D3-C1 MID1-SCA1 Chip#14 25	-24.9385	-2.29368	8.73424
MYL-D3-C2 MID1-SCA1 Chip#14 26	-22.9125	6.28091	2.9588
MYL-D3-C3 MID1-SCA1 Chip#14 27	-4.87928	13.2842	10.5367
MYL-D3-C4 MID1-SCA1 Chip#15 28	-23.3863	10.7383	6.40664
MYL-D3-C5 MID1-SCA1 Chip#15 29	-13.4742	13.4291	8.62174
MYL-D3-C6 MID1-SCA1 Chip#15 30	-9.02	9.06426	9.79879
MYL-D3-C7 MID1-SCA1 Chip#15 31	-19.4251	14.5651	4.3745
MYL-D3-C8 MID1-SCA1 Chip#15 32	-21.558	10.7502	5.1356
MYL-D3-C9 MID1-SCA1 Chip#15 33	-16.4876	12.3919	2.79086
MYL-D3-C10 MID1-SCA1 Chip#15 34	-14.3634	8.08542	5.58166
MYL-D3-C11 MID1-SCA1 Chip#15 35	-16.524	16.9564	7.90825
MYL-D3-C12 MID1-SCA1 Chip#15 36	-12.5309	14.7466	6.71444
MYL-D3-D1 MID1-SCA1 Chip#15 37	-17.1851	13.4174	2.24357
MYL-D3-D2 MID1-SCA1 Chip#15 38	-15.4053	15.0094	7.5296
MYL-D3-D3 MID1-SCA1 Chip#15 39	-16.5038	18.2942	11.7208
MYL-D3-D4 MID1-SCA1 Chip#15 40	-17.374	12.619	5.88411
MYL-D3-D5 MID1-SCA1 Chip#15 41	-9.65452	11.4873	10.4029
MYL-D3-D6 MID1-SCA1 Chip#15 42	-11.6219	14.225	4.94304
MYL-D3-D7 MID1-SCA1 Chip#15 43	-15.1167	15.0471	5.21821
MYL-D3-D8 MID1-SCA1 Chip#15 44	-11.5529	7.48699	2.27473
MYL-D3-D9 MID1-SCA1 Chip#15 45	-18.7386	14.2753	3.20385
MYL-D3-D10 MID1-SCA1 Chip#15 46	-17.273	13.3125	3.16588
MYL-D3-D11 MID1-SCA1 Chip#15 47	-16.0832	12.5594	9.0553
MYL-D3-D12 MID1-SCA1 Chip#15 48	-17.0235	11.9258	5.6096
MYL-D3-C1 MID1-SCA1 Chip#28 121	-21.4096	1.82252	13.9628
MYL-D3-C2 MID1-SCA1 Chip#28 122	-17.697	-1.01532	8.42328
MYL-D3-C3 MID1-SCA1 Chip#28 123	-14.7538	11.3495	8.73878
MYL-D3-C4 MID1-SCA1 Chip#28 124	-17.1988	11.1208	-0.981655
MYL-D3-C5 MID1-SCA1 Chip#28 125	-11.9414	10.5455	5.08568
MYL-D3-C6 MID1-SCA1 Chip#28 126	-17.6081	8.73547	6.10419
MYL-D3-C7 MID1-SCA1 Chip#28 127	-19.3738	15.8025	9.36033
MYL-D3-C8 MID1-SCA1 Chip#28 128	-15.1369	13.0578	4.59794
MYL-D3-C9 MID1-SCA1 Chip#28 129	-18.8878	14.4559	9.26175
MYL-D3-C10 MID1-SCA1 Chip#28 130	-11.9871	7.94642	2.43329
MYL-D3-C11 MID1-SCA1 Chip#29 131	-20.2548	12.9885	8.61804
MYL-D3-C12 MID1-SCA1 Chip#29 132	-18.4479	12.4	6.38683
MYL-D3-D1 MID1-SCA1 Chip#29 133	-16.8653	11.8871	8.20127
MYL-D3-D2 MID1-SCA1 Chip#29 134	-12.1653	15.5125	9.80893
MYL-D3-D3 MID1-SCA1 Chip#29 135	-6.92448	10.9222	9.03537
MYL-D3-D4 MID1-SCA1 Chip#29 136	-8.85012	10.0581	3.54533
MYL-D3-D5 MID1-SCA1 Chip#29 137	-9.35956	11.6169	4.57416
MYL-D3-D6 MID1-SCA1 Chip#29 138	-11.7195	15.42	10.6246
MYL-D3-D7 MID1-SCA1 Chip#29 139	-13.3233	13.8473	8.70896
MYL-D3-D8 MID1-SCA1 Chip#29 140	-19.7312	7.32669	1.96163
MYL-D3-D9 MID1-SCA1 Chip#29 141	-11.3709	11.2142	7.20368
MYL-D3-D10 MID1-SCA1 Chip#29 142	-22.1165	11.9603	7.18681
MYL-D3-D11 MID1-SCA1 Chip#29 143	-11.1419	14.9168	8.01512
MYL-D3-D12 MID1-SCA1 Chip#29 144	-14.997	11.9591	7.51352
MYL-D3-C5 MID1-SCA1 Chip#36 195	-21.2328	10.6415	5.01109
MYL-D3-C6 MID1-SCA1 Chip#36 196	-9.19077	11.4139	4.47307
MYL-D3-E1 MID2-SCA1 Chip#15 49	-11.6273	11.1782	6.6387
MYL-D3-E2 MID2-SCA1 Chip#15 50	-9.86905	14.0086	6.82341
MYL-D3-E3 MID2-SCA1 Chip#15 51	-18.7171	8.88484	1.23559
MYL-D3-E4 MID2-SCA1 Chip#15 52	-16.2245	12.8839	15.0914
MYL-D3-E5 MID2-SCA1 Chip#15 53	-12.2451	7.45257	0.0144769
MYL-D3-E6 MID2-SCA1 Chip#15 54	-19.7977	10.6982	6.42911
MYL-D3-E7 MID2-SCA1 Chip#15 55	-17.3847	13.5917	9.84701
MYL-D3-E8 MID2-SCA1 Chip#15 56	-5.74541	1.57997	-0.0622185
MYL-D3-E9 MID2-SCA1 Chip#15 57	-12.442	11.0773	3.95
MYL-D3-E10 MID2-SCA1 Chip#15 58	-14.6471	15.6511	12.324
MYL-D3-E11 MID2-SCA1 Chip#15 59	-19.8277	13.4315	4.36072
MYL-D3-E12 MID2-SCA1 Chip#15 60	-23.8763	9.8239	2.1734
MYL-D3-F1 MID2-SCA1 Chip#15 61	-27.2278	3.45406	9.43362
MYL-D3-F2 MID2-SCA1 Chip#15 62	-24.9182	2.00367	7.69806
MYL-D3-F3 MID2-SCA1 Chip#15 63	-15.5487	10.5549	4.5734
MYL-D3-F4 MID2-SCA1 Chip#15 64	-12.0905	16.072	9.33435
MYL-D3-F5 MID2-SCA1 Chip#15 65	-8.58473	11.9551	6.1532
MYL-D3-F6 MID2-SCA1 Chip#15 66	-18.5801	0.739582	6.34549
MYL-D3-F7 MID2-SCA1 Chip#15 67	-22.7118	4.60402	3.70687
MYL-D3-F8 MID2-SCA1 Chip#15 68	-8.58751	11.5055	8.59457
MYL-D3-F9 MID2-SCA1 Chip#15 69	-24.825	0.59575	6.3682
MYL-D3-F10 MID2-SCA1 Chip#15 70	-23.3462	3.65664	5.35148
MYL-D3-F11 MID2-SCA1 Chip#15 71	-18.3306	1.8349	3.03334
MYL-D3-F12 MID2-SCA1 Chip#15 72	-10.9163	10.0672	11.3983
MYL-D3-E1 MID2-SCA1 Chip#29 145	-10.8499	11.3363	7.75481
MYL-D3-E2 MID2-SCA1 Chip#29 146	-19.932	14.0751	5.75158
MYL-D3-E3 MID2-SCA1 Chip#29 147	-14.4786	14.2814	15.8136
MYL-D3-E4 MID2-SCA1 Chip#29 148	-17.9677	13.1861	13.1166
MYL-D3-E5 MID2-SCA1 Chip#29 149	-16.715	9.24056	0.824264
MYL-D3-E6 MID2-SCA1 Chip#29 150	-19.4223	9.48001	0.558855
MYL-D3-E7 MID2-SCA1 Chip#29 151	-21.4006	13.8239	5.58599
MYL-D3-E8 MID2-SCA1 Chip#29 152	-18.5922	18.3687	10.4899
MYL-D3-E9 MID2-SCA1 Chip#29 153	-11.0499	12.1911	6.98051
MYL-D3-E10 MID2-SCA1 Chip#29 154	-13.1295	14.0731	10.7827
MYL-D3-E11 MID2-SCA1 Chip#29 155	-15.6384	12.7515	9.64113
MYL-D3-E12 MID2-SCA1 Chip#29 156	-10.8235	11.0102	9.10352
MYL-D3-F1 MID2-SCA1 Chip#29 157	-22.1482	2.28305	6.18774
MYL-D3-F2 MID2-SCA1 Chip#29 158	-20.5786	1.0331	4.86438
MYL-D3-F3 MID2-SCA1 Chip#29 159	-4.62831	6.33104	3.91155
MYL-D3-F4 MID2-SCA1 Chip#29 160	-16.0523	4.89499	1.33584
MYL-D3-F5 MID2-SCA1 Chip#29 161	-16.9728	6.18582	2.24965
MYL-D3-F6 MID2-SCA1 Chip#29 162	-18.5974	5.13961	3.02381
MYL-D3-F7 MID2-SCA1 Chip#29 163	-17.8196	9.17396	0.686502
MYL-D3-F8 MID2-SCA1 Chip#29 164	-11.3184	13.0361	4.01923
MYL-D3-F9 MID2-SCA1 Chip#29 165	-23.5727	2.1882	5.61847
MYL-D3-F10 MID2-SCA1 Chip#29 166	-21.7608	1.59181	2.83246
MYL-D3-F11 MID2-SCA1 Chip#29 167	-6.824	13.9376	11.156
MYL-D3-F12 MID2-SCA1 Chip#29 168	-20.8318	0.824644	2.70432
MYL-D3-E5 MID2-SCA1 Chip#36 197	-11.772	15.7098	9.17825
MYL-D3-E6 MID2-SCA1 Chip#36 198	-21.8921	2.32787	6.09214
MYL-D3-G1 HIGH-SCA1 Chip#34 73	-19.7866	10.7742	10.1176
MYL-D3-G2 HIGH-SCA1 Chip#34 74	-12.3279	7.93142	8.23168
MYL-D3-G3 HIGH-SCA1 Chip#34 75	-14.6954	12.403	8.84068
MYL-D3-G4 HIGH-SCA1 Chip#34 76	-22.0138	6.98422	0.720315
MYL-D3-G5 HIGH-SCA1 Chip#34 77	-11.6817	7.26105	3.19965
MYL-D3-G6 HIGH-SCA1 Chip#34 78	-12.2129	11.8388	10.6351
MYL-D3-G7 HIGH-SCA1 Chip#34 79	-23.9186	11.0921	5.27403
MYL-D3-G8 HIGH-SCA1 Chip#34 80	-13.7051	8.60759	11.9545
MYL-D3-G9 HIGH-SCA1 Chip#34 81	-12.306	7.99408	3.49396
MYL-D3-G10 HIGH-SCA1 Chip#34 82	-15.696	12.4602	12.6451
MYL-D3-G11 HIGH-SCA1 Chip#34 83	-8.64066	5.32053	0.732689
MYL-D3-G12 HIGH-SCA1 Chip#34 84	-11.4395	7.76558	7.13595
MYL-D3-H1 HIGH-SCA1 Chip#34 85	-18.9912	11.8411	6.64904
MYL-D3-H2 HIGH-SCA1 Chip#34 86	-9.26572	11.9888	8.94018
MYL-D3-H3 HIGH-SCA1 Chip#34 87	-16.2261	16.9382	11.2601
MYL-D3-H4 HIGH-SCA1 Chip#34 88	-16.9083	13.4153	10.4254
MYL-D3-H5 HIGH-SCA1 Chip#34 89	-17.2856	13.5673	8.39264
MYL-D3-H6 HIGH-SCA1 Chip#34 90	-9.91897	11.769	5.45651
MYL-D3-H7 HIGH-SCA1 Chip#34 91	-16.4031	15.2927	10.4256
MYL-D3-H8 HIGH-SCA1 Chip#34 92	-15.3847	15.166	7.85211
MYL-D3-H9 HIGH-SCA1 Chip#34 93	-11.5286	12.0123	8.94233
MYL-D3-H10 HIGH-SCA1 Chip#34 94	-13.6539	8.53802	12.2876
MYL-D3-H11 HIGH-SCA1 Chip#35 95	-14.8136	15.8758	7.87841
MYL-D3-H12 HIGH-SCA1 Chip#35 96	-18.6549	21.6531	13.1465
MYL-D3-G1 HIGH-SCA1 Chip#35 169	-16.1048	12.2161	9.00427
MYL-D3-G2 HIGH-SCA1 Chip#35 170	-13.8474	13.1405	7.73931
MYL-D3-G3 HIGH-SCA1 Chip#35 171	-17.4326	13.5339	6.68601
MYL-D3-G4 HIGH-SCA1 Chip#35 172	-13.6791	9.70066	7.5682
MYL-D3-G5 HIGH-SCA1 Chip#35 173	-6.28499	0.405785	1.08567
MYL-D3-G6 HIGH-SCA1 Chip#35 174	-12.0762	10.7557	9.80406
MYL-D3-G7 HIGH-SCA1 Chip#35 175	-19.8792	9.28471	3.86124
MYL-D3-G8 HIGH-SCA1 Chip#35 176	-9.84315	3.74783	-0.214939
MYL-D3-G9 HIGH-SCA1 Chip#35 177	-19.6291	11.2732	7.62335
MYL-D3-G10 HIGH-SCA1 Chip#35 178	-14.8737	15.3835	10.5287
MYL-D3-G11 HIGH-SCA1 Chip#35 179	-12.349	10.9737	9.95758
MYL-D3-G12 HIGH-SCA1 Chip#35 180	-19.6747	12.6716	10.3605
MYL-D3-H1 HIGH-SCA1 Chip#35 181	-8.21165	10.1593	4.32475
MYL-D3-H2 HIGH-SCA1 Chip#35 182	-15.9147	16.9297	10.3115
MYL-D3-H3 HIGH-SCA1 Chip#35 183	-16.6419	14.0793	6.53413
MYL-D3-H4 HIGH-SCA1 Chip#35 184	-6.91736	12.0585	9.07789
MYL-D3-H5 HIGH-SCA1 Chip#35 185	-19.2578	16.252	5.74874
MYL-D3-H6 HIGH-SCA1 Chip#35 186	-17.513	14.1808	7.80367
MYL-D3-H7 HIGH-SCA1 Chip#35 187	-15.4405	13.6999	8.5611
MYL-D3-H8 HIGH-SCA1 Chip#35 188	-20.4237	12.0071	11.6499
MYL-D3-H9 HIGH-SCA1 Chip#36 189	-16.2881	17.0275	11.8421
MYL-D3-H10 HIGH-SCA1 Chip#36 190	-20.574	13.3267	7.07554
MYL-D3-H11 HIGH-SCA1 Chip#36 191	-9.9798	11.5684	11.2843
MYL-D3-H12 HIGH-SCA1 Chip#36 192	-5.02831	2.46049	2.69979
MYL-D3-G5 HIGH-SCA1 Chip#36 199	-17.4362	9.94462	6.954
MYL-D3-G6 HIGH-SCA1 Chip#36 200	-7.82833	8.01296	-0.156436
COM-D3-C1 MID1-SCA1 Chip#17 1	-12.9595	0.426354	1.94218
COM-D3-C2 MID1-SCA1 Chip#17 2	-6.03423	4.66718	-0.804197
COM-D3-C3 MID1-SCA1 Chip#17 3	-12.8073	4.12636	2.38765
COM-D3-C4 MID1-SCA1 Chip#17 4	-9.87427	3.059	1.79437
COM-D3-C5 MID1-SCA1 Chip#17 5	-11.8897	2.18282	1.27724
COM-D3-C6 MID1-SCA1 Chip#17 6	-9.27914	4.25255	-0.318822
COM-D3-C7 MID1-SCA1 Chip#17 7	-12.8519	3.10511	1.51261
COM-D3-C8 MID1-SCA1 Chip#17 8	-21.7873	6.08435	5.55
COM-D3-C9 MID1-SCA1 Chip#17 9	-6.54803	0.188646	1.79308
COM-D3-C10 MID1-SCA1 Chip#17 10	-6.94474	-0.750308	2.20204
COM-D3-C11 MID1-SCA1 Chip#17 11	-3.30672	1.2913	2.3897
COM-D3-C12 MID1-SCA1 Chip#17 12	-10.5283	3.82195	4.36697
COM-D3-D1 MID1-SCA1 Chip#17 13	-10.4315	0.72231	1.00961
COM-D3-D2 MID1-SCA1 Chip#17 14	-8.07842	7.05687	1.78518
COM-D3-D3 MID1-SCA1 Chip#17 15	-12.2407	5.33607	1.29239
COM-D3-D4 MID1-SCA1 Chip#17 16	-11.6657	1.49021	0.86072
COM-D3-D5 MID1-SCA1 Chip#17 17	-11.207	0.297057	2.21095
COM-D3-D6 MID1-SCA1 Chip#17 18	-11.532	4.48764	0.751338
COM-D3-D7 MID1-SCA1 Chip#17 19	-13.7758	5.08433	1.50208
COM-D3-D8 MID1-SCA1 Chip#17 20	-14.5449	4.78222	1.4896
COM-D3-D9 MID1-SCA1 Chip#17 21	-8.39616	3.49119	0.854069
COM-D3-D10 MID1-SCA1 Chip#17 22	-11.1429	3.0626	1.42227
COM-D3-D11 MID1-SCA1 Chip#17 23	-12.0227	2.69674	0.392514
COM-D3-D12 MID1-SCA1 Chip#17 24	-10.2659	3.70353	1.40707
COM-D3-C1 MID1-SCA1 Chip#30 73	-12.3826	1.761	0.824593
COM-D3-C2 MID1-SCA1 Chip#30 74	-13.4471	1.97412	0.895827
COM-D3-C3 MID1-SCA1 Chip#30 75	-11.3224	3.81811	1.55404
COM-D3-C4 MID1-SCA1 Chip#30 76	-11.4942	2.28689	0.257979
COM-D3-C5 MID1-SCA1 Chip#30 77	-11.798	1.73846	0.934931
COM-D3-C6 MID1-SCA1 Chip#30 78	-13.7632	1.49489	1.06837
COM-D3-C7 MID1-SCA1 Chip#30 79	-11.3464	4.49611	0.75325
COM-D3-C8 MID1-SCA1 Chip#30 80	-13.3008	4.6844	1.36181
COM-D3-C9 MID1-SCA1 Chip#30 81	-13.7351	3.94081	1.19861
COM-D3-C10 MID1-SCA1 Chip#30 82	-8.13969	3.35391	0.776059
COM-D3-C11 MID1-SCA1 Chip#30 83	-13.5657	0.949063	2.15295
COM-D3-C12 MID1-SCA1 Chip#30 84	-6.11658	4.68663	-0.854828
COM-D3-D1 MID1-SCA1 Chip#30 85	-12.7566	3.67721	2.26234
COM-D3-D2 MID1-SCA1 Chip#30 86	-9.84484	2.72844	1.7198
COM-D3-D3 MID1-SCA1 Chip#30 87	-11.4391	4.34176	0.205599
COM-D3-D4 MID1-SCA1 Chip#30 88	-15.2287	-0.33249	2.07647
COM-D3-D5 MID1-SCA1 Chip#30 89	-11.8652	5.10304	1.21184
COM-D3-D6 MID1-SCA1 Chip#30 90	-10.708	3.64379	1.38967
COM-D3-D7 MID1-SCA1 Chip#30 91	-14.2533	0.379613	1.67535
COM-D3-D8 MID1-SCA1 Chip#30 92	-8.05517	4.03098	1.1794
COM-D3-D9 MID1-SCA1 Chip#30 93	-12.0511	2.02419	1.23213
COM-D3-D10 MID1-SCA1 Chip#30 94	-9.58205	4.39425	-0.285589
COM-D3-D11 MID1-SCA1 Chip#30 95	-13.5888	3.81671	1.76325
COM-D3-D12 MID1-SCA1 Chip#30 96	-14.3175	1.2786	3.43079
COM-D3-C5 MID1-SCA1 Chip#38 145	-6.18444	0.130202	1.69297
COM-D3-C6 MID1-SCA1 Chip#38 146	-12.1201	2.46489	0.316805
COM-D3-E1 MID2-SCA1 Chip#17 25	-10.7599	8.68694	1.86956
COM-D3-E2 MID2-SCA1 Chip#17 26	-2.75924	1.02856	1.39646
COM-D3-E3 MID2-SCA1 Chip#17 27	-3.76746	1.24933	0.164402
COM-D3-E4 MID2-SCA1 Chip#17 28	-12.5382	11.3134	2.02058
COM-D3-E5 MID2-SCA1 Chip#17 29	-11.7806	3.59724	5.97089
COM-D3-E6 MID2-SCA1 Chip#17 30	-7.67213	6.48497	3.48118
COM-D3-E7 MID2-SCA1 Chip#17 31	-6.94322	6.51906	0.51051
COM-D3-E8 MID2-SCA1 Chip#17 32	-4.84915	3.11727	-0.949612
COM-D3-E9 MID2-SCA1 Chip#17 33	-5.59557	4.74278	4.37278
COM-D3-E10 MID2-SCA1 Chip#17 34	-2.99646	2.5386	-0.488519
COM-D3-E11 MID2-SCA1 Chip#17 35	-2.89267	2.35712	0.304862
COM-D3-E12 MID2-SCA1 Chip#17 36	-4.50465	5.44677	8.21508
COM-D3-F1 MID2-SCA1 Chip#17 37	-9.01534	6.56001	2.11223
COM-D3-F2 MID2-SCA1 Chip#17 38	-8.58525	6.70912	2.71081
COM-D3-F3 MID2-SCA1 Chip#17 39	-11.2719	2.78092	-0.364014
COM-D3-F4 MID2-SCA1 Chip#17 40	-11.2295	0.68333	0.740772
COM-D3-F5 MID2-SCA1 Chip#17 41	-7.26025	5.82669	4.52743
COM-D3-F6 MID2-SCA1 Chip#17 42	-10.7255	4.1543	1.36018
COM-D3-F7 MID2-SCA1 Chip#17 43	-14.0956	3.79604	1.50313
COM-D3-F8 MID2-SCA1 Chip#17 44	-8.69441	2.63436	-0.734852
COM-D3-F9 MID2-SCA1 Chip#17 45	-11.6926	4.38685	0.031411
COM-D3-F10 MID2-SCA1 Chip#17 46	-8.58463	3.0864	3.59186
COM-D3-F11 MID2-SCA1 Chip#31 47	-6.72558	4.56762	-1.43392
COM-D3-F12 MID2-SCA1 Chip#31 48	-12.5869	4.97128	1.17553
COM-D3-E1 MID2-SCA1 Chip#30 97	-8.12523	9.00575	7.87922
COM-D3-E2 MID2-SCA1 Chip#30 98	-12.2693	6.16895	-0.40237
COM-D3-E3 MID2-SCA1 Chip#30 99	-6.02296	5.49919	0.414331
COM-D3-E4 MID2-SCA1 Chip#30 100	-11.5732	7.24444	9.312
COM-D3-E5 MID2-SCA1 Chip#30 101	-12.2665	4.16058	8.51032
COM-D3-E6 MID2-SCA1 Chip#30 102	-4.61401	3.7439	-0.43356
COM-D3-E7 MID2-SCA1 Chip#31 103	-11.2833	0.662811	0.743419
COM-D3-E8 MID2-SCA1 Chip#31 104	-10.7304	5.82008	-0.609182
COM-D3-E9 MID2-SCA1 Chip#31 105	-5.45928	6.22169	8.93539
COM-D3-E10 MID2-SCA1 Chip#31 106	-4.4202	3.502	0.282216
COM-D3-E11 MID2-SCA1 Chip#31 107	-5.05678	3.10641	-0.751632
COM-D3-E12 MID2-SCA1 Chip#31 108	-8.42331	4.24096	1.3942
COM-D3-F1 MID2-SCA1 Chip#31 109	-9.82111	3.69087	6.24268
COM-D3-F2 MID2-SCA1 Chip#31 110	-9.59927	4.09191	1.19253
COM-D3-F3 MID2-SCA1 Chip#31 111	-9.58114	5.56752	-1.55265
COM-D3-F4 MID2-SCA1 Chip#31 112	-11.636	4.42496	2.71148
COM-D3-F5 MID2-SCA1 Chip#31 113	-8.27034	3.11609	0.277153
COM-D3-F6 MID2-SCA1 Chip#31 114	-13.7542	3.38945	1.36203
COM-D3-F7 MID2-SCA1 Chip#31 115	-9.03538	4.4131	0.314624
COM-D3-F8 MID2-SCA1 Chip#31 116	-11.5633	7.06604	3.56195
COM-D3-F9 MID2-SCA1 Chip#31 117	-8.80946	0.822472	1.71168
COM-D3-F10 MID2-SCA1 Chip#31 118	-9.86554	5.55793	0.748845
COM-D3-F11 MID2-SCA1 Chip#31 119	-13.6906	6.57846	3.28594
COM-D3-F12 MID2-SCA1 Chip#31 120	-12.364	2.60083	2.00066
COM-D3-E5 MID2-SCA1 Chip#38 147	-8.62397	3.22113	3.62029
COM-D3-E6 MID2-SCA1 Chip#38 148	-13.4795	6.22852	3.17799
COM-D3-G1 HIGH-SCA1 Chip#31 49	-3.97836	1.77833	1.96046
COM-D3-G2 HIGH-SCA1 Chip#31 50	-6.21818	6.23793	-0.271512
COM-D3-G3 HIGH-SCA1 Chip#31 51	-4.65617	5.103	3.11263
COM-D3-G4 HIGH-SCA1 Chip#31 52	-6.04782	4.68051	3.57193
COM-D3-G5 HIGH-SCA1 Chip#31 53	-4.31089	6.28349	5.31574
COM-D3-G6 HIGH-SCA1 Chip#31 54	-5.55266	4.96544	0.21431
COM-D3-G7 HIGH-SCA1 Chip#31 55	-3.79684	3.18022	-0.80626
COM-D3-G8 HIGH-SCA1 Chip#31 56	-2.72392	2.65708	-0.215311
COM-D3-G9 HIGH-SCA1 Chip#31 57	-2.72289	2.72125	-0.00543992
COM-D3-G10 HIGH-SCA1 Chip#31 58	-3.14148	3.81497	0.77295
COM-D3-G11 HIGH-SCA1 Chip#31 59	-3.7426	2.49647	0.511001
COM-D3-G12 HIGH-SCA1 Chip#31 60	-1.46859	4.04008	4.75045
COM-D3-H1 HIGH-SCA1 Chip#31 61	-11.3578	12.8429	8.17106
COM-D3-H2 HIGH-SCA1 Chip#31 62	-4.36738	2.73128	3.93891
COM-D3-H3 HIGH-SCA1 Chip#31 63	-1.51019	3.69341	3.39985
COM-D3-H4 HIGH-SCA1 Chip#31 64	-2.23087	2.47976	0.114823
COM-D3-H5 HIGH-SCA1 Chip#31 65	-7.06436	5.8746	1.62359
COM-D3-H6 HIGH-SCA1 Chip#31 66	-2.89173	-0.196402	1.50483
COM-D3-H7 HIGH-SCA1 Chip#31 67	-9.66503	6.41861	0.278704
COM-D3-H8 HIGH-SCA1 Chip#31 68	-2.30801	2.09365	-0.231002
COM-D3-H9 HIGH-SCA1 Chip#31 69	-5.12318	6.71014	2.82892
COM-D3-H10 HIGH-SCA1 Chip#31 70	-8.48848	6.38366	1.37104
COM-D3-H11 HIGH-SCA1 Chip#31 71	-1.73731	2.23629	3.48816
COM-D3-H12 HIGH-SCA1 Chip#31 72	-5.02925	6.03802	4.74334
COM-D3-G1 HIGH-SCA1 Chip#36 121	-2.44193	4.19397	2.77201
COM-D3-G2 HIGH-SCA1 Chip#36 122	-2.34	4.09331	2.61246
COM-D3-G3 HIGH-SCA1 Chip#36 123	-4.68132	1.13239	0.5256
COM-D3-G4 HIGH-SCA1 Chip#36 124	-3.32981	1.29474	0.801483
COM-D3-G5 HIGH-SCA1 Chip#36 125	-9.24489	6.1782	0.286679
COM-D3-G6 HIGH-SCA1 Chip#36 126	-3.68698	2.7687	-0.225347
COM-D3-G7 HIGH-SCA1 Chip#36 127	-0.473756	2.57669	2.84482
COM-D3-G8 HIGH-SCA1 Chip#36 128	-2.16616	1.63355	-0.232171
COM-D3-G9 HIGH-SCA1 Chip#36 129	-4.21307	3.94932	-0.273085
COM-D3-G10 HIGH-SCA1 Chip#36 130	-7.66823	5.74879	-1.34936
COM-D3-G11 HIGH-SCA1 Chip#36 131	-2.45426	2.44671	5.06606
COM-D3-G12 HIGH-SCA1 Chip#38 132	-4.47921	2.70367	4.04646
COM-D3-H1 HIGH-SCA1 Chip#38 133	-1.66673	2.94787	1.89152
COM-D3-H2 HIGH-SCA1 Chip#38 134	-3.56298	3.05343	-0.730612
COM-D3-H3 HIGH-SCA1 Chip#38 135	-2.81149	4.09338	1.6854
COM-D3-H4 HIGH-SCA1 Chip#38 136	-6.25453	4.7589	3.68247
COM-D3-H5 HIGH-SCA1 Chip#38 137	-4.4619	6.37328	5.45956
COM-D3-H6 HIGH-SCA1 Chip#38 138	-4.01223	5.1841	2.48935
COM-D3-H7 HIGH-SCA1 Chip#38 139	-4.66764	8.4354	5.55787
COM-D3-H8 HIGH-SCA1 Chip#38 140	-2.411	1.6707	0.784137
COM-D3-H9 HIGH-SCA1 Chip#38 141	-11.4868	12.7995	8.25946
COM-D3-H10 HIGH-SCA1 Chip#38 142	-5.82875	6.5001	2.05172
COM-D3-H11 HIGH-SCA1 Chip#38 143	-4.81315	3.93973	-0.339503
COM-D3-H12 HIGH-SCA1 Chip#38 144	-6.03067	2.24704	0.653623
COM-D3-G5 HIGH-SCA1 Chip#38 149	-2.99106	3.61533	0.718317
COM-D3-G6 HIGH-SCA1 Chip#38 150	-3.12678	3.77245	0.748003

## Sheet: PCA_day6
Cell identifier	PC1	PC2	PC3
EML-A1 LOW-SCA1 Chip#1 1	-34.6639	11.9058	5.13492
EML-A2 LOW-SCA1 Chip#1 2	-35.0927	14.1528	4.0365
EML-A3 LOW-SCA1 Chip#1 3	-32.5778	15.6704	3.00493
EML-A4 LOW-SCA1 Chip#1 4	-31.7871	15.1044	2.45351
EML-A5 LOW-SCA1 Chip#1 5	-25.8902	17.5548	-0.74713
EML-A6 LOW-SCA1 Chip#1 6	-24.0125	16.4311	0.136986
EML-A7 LOW-SCA1 Chip#1 7	-28.0141	16.7169	1.52251
EML-A8 LOW-SCA1 Chip#1 8	-31.1654	9.47559	3.20664
EML-A10 LOW-SCA1 Chip#1 9	-38.0477	10.3228	6.27658
EML-A11 LOW-SCA1 Chip#1 10	-22.865	8.22566	19.8529
EML-A12 LOW-SCA1 Chip#1 11	-18.1196	11.1082	15.3958
EML-B1 LOW-SCA1 Chip#1 12	-27.3125	2.86981	1.3365
EML-B2 LOW-SCA1 Chip#1 13	-16.4579	10.0934	-1.09906
EML-B3 LOW-SCA1 Chip#1 14	-30.0387	14.4497	1.98592
EML-B4 LOW-SCA1 Chip#1 15	-32.5592	7.65403	6.53782
EML-B5 LOW-SCA1 Chip#1 16	-29.9824	7.13159	4.63487
EML-B6 LOW-SCA1 Chip#1 17	-21.0223	9.17361	2.96264
EML-B7 LOW-SCA1 Chip#1 18	-26.0093	12.6948	1.74185
EML-B8 LOW-SCA1 Chip#1 19	-37.949	7.62539	8.23142
EML-B9 LOW-SCA1 Chip#1 20	-29.2585	6.59966	1.14058
EML-B10 LOW-SCA1 Chip#1 21	-27.1084	12.9007	0.143715
EML-B11 LOW-SCA1 Chip#1 22	-27.3625	17.49	7.86633
EML-B12 LOW-SCA1 Chip#1 23	-30.8891	13.427	1.94978
EML-A1 LOW-SCA1 Chip#2 67	-1.20656	1.76635	0.578745
EML-A2 LOW-SCA1 Chip#2 68	-29.9233	9.70381	2.73338
EML-A3 LOW-SCA1 Chip#2 69	-25.3774	12.4957	0.387051
EML-A4 LOW-SCA1 Chip#2 70	-28.8962	15.8056	4.68405
EML-A5 LOW-SCA1 Chip#2 71	-29.1889	15.3883	1.69877
EML-A6 LOW-SCA1 Chip#2 72	-28.4472	16.8608	0.851585
EML-A7 LOW-SCA1 Chip#2 73	-32.7989	13.3756	2.47214
EML-A8 LOW-SCA1 Chip#2 74	-31.2697	12.8232	9.17546
EML-A9 LOW-SCA1 Chip#2 75	-34.6553	8.69303	5.40589
EML-A10 LOW-SCA1 Chip#2 76	-30.2914	13.2909	4.21741
EML-A11 LOW-SCA1 Chip#2 77	-31.9833	11.133	4.72155
EML-A12 LOW-SCA1 Chip#2 78	-24.6869	18.7314	4.9017
EML-B1 LOW-SCA1 Chip#2 79	-25.5933	10.7983	-1.60156
EML-B2 LOW-SCA1 Chip#2 80	-21.2215	13.9096	-1.56112
EML-B3 LOW-SCA1 Chip#2 81	-26.358	13.3013	0.359007
EML-B4 LOW-SCA1 Chip#2 82	-30.504	10.2895	3.72723
EML-B5 LOW-SCA1 Chip#2 83	-15.6584	8.25473	17.9758
EML-B6 LOW-SCA1 Chip#2 84	-26.6513	18.0983	0.36312
EML-B7 LOW-SCA1 Chip#2 85	-27.7022	15.1334	1.48868
EML-B8 LOW-SCA1 Chip#2 86	-26.9889	15.5636	5.5113
EML-B9 LOW-SCA1 Chip#2 87	-27.8328	14.4583	1.23241
EML-B10 LOW-SCA1 Chip#2 88	-24.2839	13.2107	1.21961
EML-B11 LOW-SCA1 Chip#2 89	-29.2721	8.36712	6.74405
EML-B12 LOW-SCA1 Chip#2 90	-30.3975	15.008	3.20601
EML-A9 LOW-SCA1 chip#44 139	-30.0305	8.28108	4.65327
EML-A10 LOW-SCA1 chip#44 140	-38.4691	10.9854	6.62902
EML-A11 LOW-SCA1 chip#44 141	-35.0742	9.58383	5.77701
EML-C1 MID-SCA1 Chip#1 24	-33.4007	15.1268	2.26402
EML-C2 MID-SCA1 Chip#1 25	-30.5763	19.4451	5.25207
EML-C3 MID-SCA1 Chip#1 26	-26.1713	8.58149	-0.834172
EML-C4 MID-SCA1 Chip#1 27	-23.2005	13.6447	7.01699
EML-C5 MID-SCA1 Chip#1 28	-28.145	14.2965	6.19246
EML-C6 MID-SCA1 Chip#1 29	-27.1539	14.801	2.33352
EML-C7 MID-SCA1 Chip#1 30	-31.2933	15.0325	1.52987
EML-C8 MID-SCA1 Chip#1 31	-33.1657	11.6158	7.78448
EML-C9 MID-SCA1 Chip#1 32	-30.0637	11.2694	2.28593
EML-C10 MID-SCA1 Chip#1 33	-31.6487	13.2345	4.11389
EML-C11 MID-SCA1 Chip#1 34	-30.3551	15.7323	10.1283
EML-C12 MID-SCA1 Chip#1 35	-33.5044	14.2667	3.82361
EML-D1 MID-SCA1 Chip#1 36	-32.4759	19.9666	8.12867
EML-D2 MID-SCA1 Chip#1 37	-26.5464	16.1848	6.78474
EML-D3 MID-SCA1 Chip#1 38	-26.6207	13.0592	1.29797
EML-D4 MID-SCA1 Chip#1 39	-25.3337	19.6815	10.2747
EML-D5 MID-SCA1 Chip#1 40	-21.3653	17.314	2.77261
EML-D6 MID-SCA1 Chip#1 41	-19.0343	9.17794	-0.685065
EML-D7 MID-SCA1 Chip#1 42	-28.4248	21.7253	9.85187
EML-D8 MID-SCA1 Chip#1 43	-28.5289	15.8661	1.95566
EML-D10 MID-SCA1 Chip#1 44	-30.7842	13.6744	5.5293
EML-D11 MID-SCA1 Chip#1 45	-28.5545	20.5717	9.16147
EML-D12 MID-SCA1 Chip#1 46	-35.6034	14.0246	3.99172
EML-C1 MID-SCA1 Chip#2 91	-25.1988	17.4327	-0.183592
EML-C2 MID-SCA1 Chip#2 92	-27.2688	13.1453	6.8298
EML-C3 MID-SCA1 chip#3 93	-30.3145	11.1313	2.96542
EML-C4 MID-SCA1 chip#3 94	-31.2019	11.6979	4.61388
EML-C5 MID-SCA1 chip#3 95	-29.5686	12.044	2.35846
EML-C6 MID-SCA1 chip#3 96	-28.5485	10.1612	2.37745
EML-C7 MID-SCA1 chip#3 97	-27.2242	11.1629	1.78873
EML-C8 MID-SCA1 chip#3 98	-26.5374	15.9985	0.802323
EML-C9 MID-SCA1 chip#3 99	-28.9953	11.0421	2.10206
EML-C10 MID-SCA1 chip#3 100	-28.756	8.45835	4.08195
EML-C11 MID-SCA1 chip#3 101	-29.7536	12.7577	2.72153
EML-C12 MID-SCA1 chip#3 102	-31.6964	10.0068	4.55025
EML-D1 MID-SCA1 chip#3 103	-30.3995	7.36991	2.13131
EML-D2 MID-SCA1 chip#3 104	-27.6141	13.0694	2.84154
EML-D3 MID-SCA1 chip#3 105	-26.9443	8.77515	3.46532
EML-D4 MID-SCA1 chip#3 106	-30.2737	10.8993	4.14577
EML-D5 MID-SCA1 chip#3 107	-31.5205	4.79724	3.96089
EML-D6 MID-SCA1 chip#3 108	-18.2776	2.06625	13.6901
EML-D7 MID-SCA1 chip#3 109	-31.2767	8.09352	4.45027
EML-D8 MID-SCA1 chip#3 110	-31.5615	8.67371	3.91684
EML-D9 MID-SCA1 chip#3 111	-28.1786	6.56793	5.09722
EML-D10 MID-SCA1 chip#3 112	-29.5861	12.2585	8.30265
EML-D11 MID-SCA1 chip#3 113	-30.5595	13.134	3.05448
EML-D12 MID-SCA1 chip#3 114	-32.641	10.2184	2.88623
EML-D9 MID-SCA1 chip#44 142	-32.1918	20.0599	5.74898
EML-D10 MID-SCA1 chip#44 143	-27.3502	12.8037	1.96089
EML-D11 MID-SCA1 chip#44 144	-29.9599	10.1883	3.71648
EML-E1 HIGH-SCA1 Chip#2 47	-37.1936	13.333	9.38236
EML-E2 HIGH-SCA1 Chip#2 48	-34.1619	10.015	4.40361
EML-E3 HIGH-SCA1 Chip#2 49	-33.8146	19.1728	11.8737
EML-E5 HIGH-SCA1 Chip#2 50	-36.0476	12.525	11.4466
EML-E6 HIGH-SCA1 Chip#2 51	-34.4426	13.9063	6.73555
EML-E7 HIGH-SCA1 Chip#2 52	-31.1261	14.8952	8.60035
EML-E8 HIGH-SCA1 Chip#2 53	-33.0967	19.9437	11.5397
EML-E10 HIGH-SCA1 Chip#2 54	-35.8517	12.5292	8.53818
EML-E11 HIGH-SCA1 Chip#2 55	-34.415	16.9076	5.81055
EML-E12 HIGH-SCA1 Chip#2 56	-31.1893	11.0551	8.72741
EML-F1 HIGH-SCA1 Chip#2 57	-32.4259	12.1613	3.15164
EML-F3 HIGH-SCA1 Chip#2 58	-35.166	17.1912	7.01186
EML-F4 HIGH-SCA1 Chip#2 59	-36.9466	16.2821	7.50077
EML-F5 HIGH-SCA1 Chip#2 60	-36.0998	15.6118	3.78877
EML-F7 HIGH-SCA1 Chip#2 61	-28.3564	16.3017	7.45173
EML-F8 HIGH-SCA1 Chip#2 62	-34.5833	15.0899	9.75737
EML-F9 HIGH-SCA1 Chip#2 63	-37.8026	11.452	8.99291
EML-F10 HIGH-SCA1 Chip#2 64	-32.1109	16.9694	10.7321
EML-F11 HIGH-SCA1 Chip#2 65	-33.6783	9.04654	7.79239
EML-F12 HIGH-SCA1 Chip#2 66	-31.504	12.2071	13.1035
EML-E1 HIGH-SCA1 chip#3 115	-29.492	13.2948	2.03302
EML-E2 HIGH-SCA1 chip#3 116	-25.6089	13.3665	0.528916
EML-E3 HIGH-SCA1 chip#3 117	-31.9805	16.2788	2.44966
EML-E4 HIGH-SCA1 chip#3 118	-32.8501	10.2205	4.23685
EML-E5 HIGH-SCA1 chip#3 119	-30.2692	12.5312	2.86518
EML-E6 HIGH-SCA1 chip#3 120	-33.3132	11.867	13.7474
EML-E7 HIGH-SCA1 chip#3 121	-24.9295	9.74968	10.0078
EML-E8 HIGH-SCA1 chip#3 122	-29.2501	11.5166	7.38096
EML-E9 HIGH-SCA1 chip#3 123	-32.8368	13.1629	3.54108
EML-E10 HIGH-SCA1 chip#3 124	-30.9256	12.3371	10.4521
EML-E11 HIGH-SCA1 chip#3 125	-31.2263	14.5087	8.96083
EML-E12 HIGH-SCA1 chip#3 126	-28.8591	10.3763	3.57554
EML-F1 HIGH-SCA1 chip#3 127	-33.9491	12.3723	3.53936
EML-F2 HIGH-SCA1 chip#3 128	-23.1199	15.3227	-0.944207
EML-F3 HIGH-SCA1 chip#3 129	-31.8732	8.75415	4.3081
EML-F4 HIGH-SCA1 chip#3 130	-23.4209	8.56241	3.72412
EML-F5 HIGH-SCA1 chip#3 131	-18.9746	13.7355	4.76266
EML-F6 HIGH-SCA1 chip#3 132	-16.1696	14.534	5.49034
EML-F7 HIGH-SCA1 chip#3 133	-29.5395	10.0373	6.47389
EML-F8 HIGH-SCA1 chip#3 134	-31.5288	13.0194	10.7469
EML-F9 HIGH-SCA1 chip#3 135	-32.1322	14.4363	10.6679
EML-F10 HIGH-SCA1 chip#3 136	-31.6246	15.3886	14.4264
EML-F11 HIGH-SCA1 chip#3 137	-30.8603	12.4798	2.87996
EML-F12 HIGH-SCA1 chip#3 138	-26.5861	8.41677	1.3732
EML-E4 HIGH-SCA1 chip#44 145	-35.3247	17.5285	7.15588
EML-E9 HIGH-SCA1 chip#44 146	-34.3766	10.5816	4.71786
EML-F2 HIGH-SCA1 chip#44 147	-35.4146	17.5405	7.04395
EML-F6 HIGH-SCA1 chip#44 148	-32.7368	10.4185	4.38257
EML-F7 HIGH-SCA1 chip#44 149	-30.9573	12.7402	3.14387
EML-F8 HIGH-SCA1 chip#44 150	-30.9672	11.3526	7.0931
ERY-D6-A1 LOW-SCA1 Chip#7 1	-26.4312	-3.54178	9.66885
ERY-D6-A2 LOW-SCA1 Chip#7 2	-24.9484	-1.42599	7.71745
ERY-D6-A3 LOW-SCA1 Chip#7 3	-22.1533	-1.00639	7.69917
ERY-D6-A4 LOW-SCA1 Chip#7 4	-22.753	-2.30587	7.34905
ERY-D6-A5 LOW-SCA1 Chip#7 5	-21.4138	0.610708	5.94372
ERY-D6-A6 LOW-SCA1 Chip#7 6	-25.2501	-3.30537	6.33647
ERY-D6-A7 LOW-SCA1 Chip#7 7	-25.4197	-0.34936	7.07773
ERY-D6-A8 LOW-SCA1 Chip#7 8	-23.3451	-1.30915	8.99808
ERY-D6-A9 LOW-SCA1 Chip#7 9	-17.5093	-1.20984	5.11466
ERY-D6-A10 LOW-SCA1 Chip#7 10	-25.2782	-2.12688	7.98833
ERY-D6-A11 LOW-SCA1 Chip#7 11	-14.1919	-4.8759	4.97725
ERY-D6-A12 LOW-SCA1 Chip#7 12	-25.2042	-3.94832	6.76231
ERY-D6-B1 LOW-SCA1 Chip#7 13	-27.7894	0.852304	10.0023
ERY-D6-B2 LOW-SCA1 Chip#7 14	-21.556	-2.23116	6.98371
ERY-D6-B3 LOW-SCA1 Chip#7 15	-25.1581	-3.94775	7.32522
ERY-D6-B4 LOW-SCA1 Chip#7 16	-24.9589	-3.13492	8.68195
ERY-D6-B5 LOW-SCA1 Chip#7 17	-21.7107	-0.422009	5.32027
ERY-D6-B6 LOW-SCA1 Chip#7 18	-25.0187	1.7659	5.51132
ERY-D6-B7 LOW-SCA1 Chip#7 19	-24.189	-2.05078	5.26701
ERY-D6-B8 LOW-SCA1 Chip#7 20	-24.9326	-0.0576128	7.11451
ERY-D6-B9 LOW-SCA1 Chip#7 21	-20.1251	1.39482	5.15381
ERY-D6-B10 LOW-SCA1 Chip#7 22	-22.5141	-3.54907	5.00237
ERY-D6-B11 LOW-SCA1 Chip#7 23	-24.7648	-0.117601	6.84011
ERY-D6-B12 LOW-SCA1 Chip#7 24	-17.7441	-5.22258	6.48292
ERY-D6-A1 LOW-SCA1 Chip#18 73	-19.5471	12.3135	7.33599
ERY-D6-A2 LOW-SCA1 Chip#18 74	-27.0899	-1.12306	7.02033
ERY-D6-A3 LOW-SCA1 Chip#18 75	-29.8896	-0.0978173	8.38945
ERY-D6-A4 LOW-SCA1 Chip#18 76	-25.5622	-0.229198	6.50058
ERY-D6-A5 LOW-SCA1 Chip#18 77	-15.5425	1.8767	1.72994
ERY-D6-A6 LOW-SCA1 Chip#18 78	-28.6285	-1.45177	8.72652
ERY-D6-A7 LOW-SCA1 Chip#18 79	-28.9389	0.245721	10.0938
ERY-D6-A8 LOW-SCA1 Chip#19 80	-27.8903	-4.03103	12.6486
ERY-D6-A9 LOW-SCA1 Chip#19 81	-30.4856	-2.27492	10.5002
ERY-D6-A10 LOW-SCA1 Chip#19 82	-30.5044	0.835753	12.6706
ERY-D6-A11 LOW-SCA1 Chip#19 83	-30.0763	-3.74902	11.8319
ERY-D6-A12 LOW-SCA1 Chip#19 84	-24.9018	-2.94008	12.4688
ERY-D6-B1 LOW-SCA1 Chip#19 85	-21.99	-5.35993	14.1683
ERY-D6-B2 LOW-SCA1 Chip#19 86	-29.1922	-1.23211	10.6208
ERY-D6-B3 LOW-SCA1 Chip#19 87	-26.9752	-3.59842	9.57923
ERY-D6-B4 LOW-SCA1 Chip#19 88	-30.5552	-2.23672	9.27814
ERY-D6-B5 LOW-SCA1 Chip#19 89	-16.4279	-4.74045	7.02003
ERY-D6-B6 LOW-SCA1 Chip#19 90	-16.7923	-2.5881	4.09591
ERY-D6-B7 LOW-SCA1 Chip#19 91	-15.8228	-1.26788	4.03976
ERY-D6-B8 LOW-SCA1 Chip#19 92	-17.8061	-1.49471	6.55546
ERY-D6-B9 LOW-SCA1 Chip#19 93	-25.5497	1.21089	7.49986
ERY-D6-B10 LOW-SCA1 Chip#19 94	-24.8178	-0.794568	7.53393
ERY-D6-B11 LOW-SCA1 Chip#19 95	-27.9437	-4.64263	7.96378
ERY-D6-B12 LOW-SCA1 Chip#19 96	-26.7379	-4.52691	10.0296
ERY-D6-A5 LOW-SCA1 Chip#27 145	-26.9088	-0.8259	7.02346
ERY-D6-A6 LOW-SCA1 Chip#27 146	-31.0902	-2.01593	9.44472
ERY-D6-C1 MID-SCA1 Chip#7 25	-14.3252	-0.380303	4.57512
ERY-D6-C2 MID-SCA1 Chip#7 26	-21.9093	-2.5907	6.91348
ERY-D6-C3 MID-SCA1 Chip#7 27	-12.02	0.421969	3.88297
ERY-D6-C4 MID-SCA1 Chip#7 28	-19.6904	-1.92345	3.96325
ERY-D6-C5 MID-SCA1 Chip#7 29	-21.6402	0.487828	5.63439
ERY-D6-C6 MID-SCA1 Chip#7 30	-20.7621	-1.7621	3.32958
ERY-D6-C7 MID-SCA1 Chip#7 31	-23.2592	1.72178	5.91071
ERY-D6-C8 MID-SCA1 Chip#7 32	-23.1722	0.72596	5.07813
ERY-D6-C9 MID-SCA1 Chip#7 33	-24.6547	-1.1153	6.71194
ERY-D6-C10 MID-SCA1 Chip#7 34	-26.9459	0.0789194	7.60374
ERY-D6-C11 MID-SCA1 Chip#7 35	-27.8451	-0.82744	8.40292
ERY-D6-C12 MID-SCA1 Chip#7 36	-17.2611	4.64175	4.18053
ERY-D6-D1 MID-SCA1 Chip#7 37	-14.6856	-1.5015	3.51583
ERY-D6-D2 MID-SCA1 Chip#7 38	-23.5197	2.04498	5.89348
ERY-D6-D3 MID-SCA1 Chip#7 39	-21.688	-3.12444	6.5422
ERY-D6-D4 MID-SCA1 Chip#7 40	-25.0497	-3.57421	5.76628
ERY-D6-D5 MID-SCA1 Chip#7 41	-25.0576	-1.72305	7.43414
ERY-D6-D6 MID-SCA1 Chip#8 42	-22.7148	-3.30537	6.53544
ERY-D6-D7 MID-SCA1 Chip#8 43	-26.5086	0.594894	6.83451
ERY-D6-D8 MID-SCA1 Chip#8 44	-20.6515	-6.88284	6.71709
ERY-D6-D9 MID-SCA1 Chip#8 45	-24.4595	2.7225	4.46806
ERY-D6-D10 MID-SCA1 Chip#8 46	-23.0122	-1.6843	6.16661
ERY-D6-D11 MID-SCA1 Chip#8 47	-18.9043	0.253693	4.77802
ERY-D6-D12 MID-SCA1 Chip#8 48	-23.5692	1.2865	4.38547
ERY-D6-C1 MID-SCA1 Chip#19 97	-20.4112	-3.86025	7.70114
ERY-D6-C2 MID-SCA1 Chip#19 98	-28.9946	-2.69328	8.47106
ERY-D6-C3 MID-SCA1 Chip#19 99	-14.5345	-2.02782	4.2992
ERY-D6-C4 MID-SCA1 Chip#19 100	-22.8109	9.93791	0.549102
ERY-D6-C5 MID-SCA1 Chip#19 101	-19.5076	1.40101	5.16627
ERY-D6-C6 MID-SCA1 Chip#19 102	-15.9515	6.17353	2.32122
ERY-D6-C7 MID-SCA1 Chip#19 103	-22.4441	0.248665	6.20032
ERY-D6-C8 MID-SCA1 Chip#19 104	-11.6091	-3.84641	5.96012
ERY-D6-C9 MID-SCA1 Chip#19 105	-25.6211	1.71287	5.22665
ERY-D6-C10 MID-SCA1 Chip#19 106	-33.2939	3.74446	7.47467
ERY-D6-C11 MID-SCA1 Chip#19 107	-31.1891	-0.133854	8.32946
ERY-D6-C12 MID-SCA1 Chip#19 108	-27.7027	3.68961	7.10575
ERY-D6-D1 MID-SCA1 Chip#19 109	-29.0283	-0.903051	8.66141
ERY-D6-D2 MID-SCA1 Chip#19 110	-25.9272	1.81112	7.64683
ERY-D6-D3 MID-SCA1 Chip#19 111	-27.0269	0.322629	9.39063
ERY-D6-D4 MID-SCA1 Chip#19 112	-26.5746	-2.62308	9.55828
ERY-D6-D5 MID-SCA1 Chip#19 113	-23.6214	-4.94298	8.78487
ERY-D6-D6 MID-SCA1 Chip#19 114	-24.5242	-5.37061	9.32259
ERY-D6-D7 MID-SCA1 Chip#19 115	-28.5509	7.78975	4.27589
ERY-D6-D8 MID-SCA1 Chip#19 116	-30.4103	-1.3608	8.73025
ERY-D6-D9 MID-SCA1 Chip#19 117	-17.4908	-4.09155	7.6109
ERY-D6-D10 MID-SCA1 Chip#19 118	-33.5439	0.510586	9.61791
ERY-D6-D11 MID-SCA1 Chip#19 119	-24.289	-5.56539	9.10803
ERY-D6-D12 MID-SCA1 Chip#19 120	-26.1915	2.43914	5.48286
ERY-D6-C5 MID-SCA1 Chip#27 147	-27.2278	3.56165	6.93338
ERY-D6-C6 MID-SCA1 Chip#27 148	-31.5938	0.337288	11.3338
ERY-D6-E1 HIGH-SCA1 Chip#8 49	-24.6883	11.4082	5.40055
ERY-D6-E2 HIGH-SCA1 Chip#8 50	-22.0414	11.5803	-0.833674
ERY-D6-E3 HIGH-SCA1 Chip#8 51	-23.1345	8.84342	3.54498
ERY-D6-E4 HIGH-SCA1 Chip#8 52	-23.6111	12.1497	6.42901
ERY-D6-E5 HIGH-SCA1 Chip#8 53	-24.2119	9.30066	2.71209
ERY-D6-E6 HIGH-SCA1 Chip#8 54	-22.53	10.9587	5.86619
ERY-D6-E7 HIGH-SCA1 Chip#8 55	-23.1417	9.99605	3.148
ERY-D6-E8 HIGH-SCA1 Chip#8 56	-22.2139	7.85707	1.39322
ERY-D6-E9 HIGH-SCA1 Chip#8 57	-22.2909	14.3008	7.37711
ERY-D6-E10 HIGH-SCA1 Chip#8 58	-24.7052	11.8316	4.01778
ERY-D6-E11 HIGH-SCA1 Chip#8 59	-21.7255	13.4749	3.06312
ERY-D6-E12 HIGH-SCA1 Chip#8 60	-24.8471	11.0442	-0.292543
ERY-D6-F1 HIGH-SCA1 Chip#8 61	-23.0276	12.2009	2.5846
ERY-D6-F2 HIGH-SCA1 Chip#8 62	-23.5854	10.1212	2.10027
ERY-D6-F3 HIGH-SCA1 Chip#8 63	-24.388	10.4308	6.84297
ERY-D6-F4 HIGH-SCA1 Chip#8 64	-26.1311	9.87851	3.42689
ERY-D6-F5 HIGH-SCA1 Chip#8 65	-20.483	8.83729	2.44016
ERY-D6-F6 HIGH-SCA1 Chip#8 66	-21.8594	12.9893	1.20331
ERY-D6-F7 HIGH-SCA1 Chip#8 67	-22.0013	9.41835	1.07902
ERY-D6-F8 HIGH-SCA1 Chip#8 68	-24.3615	8.42755	4.17897
ERY-D6-F9 HIGH-SCA1 Chip#8 69	-20.7071	6.45525	3.62636
ERY-D6-F10 HIGH-SCA1 Chip#8 70	-20.5053	11.0495	-0.226317
ERY-D6-F11 HIGH-SCA1 Chip#8 71	-20.4667	8.12248	1.75249
ERY-D6-F12 HIGH-SCA1 Chip#8 72	-17.6913	11.3146	6.20474
ERY-D6-E1 HIGH-SCA1 Chip#26 121	-22.7914	10.286	9.03411
ERY-D6-E2 HIGH-SCA1 Chip#26 122	-30.6366	7.37729	11.2482
ERY-D6-E3 HIGH-SCA1 Chip#26 123	-24.7881	7.05203	3.56398
ERY-D6-E4 HIGH-SCA1 Chip#26 124	-23.1135	9.62502	3.45705
ERY-D6-E5 HIGH-SCA1 Chip#26 125	-26.3128	11.6791	9.43464
ERY-D6-E6 HIGH-SCA1 Chip#26 126	-20.3399	10.9074	1.97512
ERY-D6-E7 HIGH-SCA1 Chip#26 127	-20.4692	12.832	8.72115
ERY-D6-E8 HIGH-SCA1 Chip#26 128	-21.5135	10.0817	1.89809
ERY-D6-E9 HIGH-SCA1 Chip#26 129	-20.4801	13.2083	-0.500542
ERY-D6-E10 HIGH-SCA1 Chip#26 130	-20.2013	13.1482	1.65931
ERY-D6-E11 HIGH-SCA1 Chip#26 131	-35.8241	5.62865	7.00315
ERY-D6-E12 HIGH-SCA1 Chip#26 132	-25.7794	13.0182	2.10323
ERY-D6-F1 HIGH-SCA1 Chip#26 133	-24.677	8.88751	2.72594
ERY-D6-F2 HIGH-SCA1 Chip#26 134	-22.98	9.453	3.35114
ERY-D6-F3 HIGH-SCA1 Chip#27 135	-24.0151	13.4031	7.43589
ERY-D6-F4 HIGH-SCA1 Chip#27 136	-26.5511	10.6769	2.28896
ERY-D6-F5 HIGH-SCA1 Chip#27 137	-26.4364	10.1625	2.6481
ERY-D6-F6 HIGH-SCA1 Chip#27 138	-21.5772	14.1939	4.94686
ERY-D6-F7 HIGH-SCA1 Chip#27 139	-28.3889	13.1186	2.89834
ERY-D6-F8 HIGH-SCA1 Chip#27 140	-26.229	12.1084	9.38289
ERY-D6-F9 HIGH-SCA1 Chip#27 141	-20.4126	11.1814	1.99333
ERY-D6-F10 HIGH-SCA1 Chip#27 142	-20.0729	15.1164	5.04307
ERY-D6-F11 HIGH-SCA1 Chip#27 143	-25.317	12.0512	2.76597
ERY-D6-F12 HIGH-SCA1 Chip#27 144	-21.0807	13.0568	9.3019
ERY-D6-E5 HIGH-SCA1 Chip#27 149	-20.052	12.5803	9.46556
ERY-D6-E6 HIGH-SCA1 Chip#27 150	-26.7954	10.7325	7.39606
MYL-D6-A1 LOW-SCA1 chip#13 1	-3.20381	8.05756	7.61815
MYL-D6-A2 LOW-SCA1 chip#13 2	-7.66162	10.3296	8.24327
MYL-D6-A3 LOW-SCA1 chip#13 3	-10.2495	16.1246	9.70768
MYL-D6-A4 LOW-SCA1 chip#13 4	-7.17033	9.8856	4.17585
MYL-D6-A5 LOW-SCA1 chip#13 5	-8.35264	12.9033	8.84892
MYL-D6-A6 LOW-SCA1 chip#13 6	-0.0706876	5.53014	6.97068
MYL-D6-A7 LOW-SCA1 chip#13 7	-8.57142	13.0472	9.89118
MYL-D6-A8 LOW-SCA1 chip#13 8	-7.66008	10.5883	5.29572
MYL-D6-A9 LOW-SCA1 chip#13 9	-6.60188	9.74214	8.28972
MYL-D6-A10 LOW-SCA1 chip#13 10	-12.2398	17.4649	10.1858
MYL-D6-A11 LOW-SCA1 chip#13 11	-9.29203	15.8985	9.62119
MYL-D6-A12 LOW-SCA1 chip#13 12	-4.46339	3.85766	1.66632
MYL-D6-B1 LOW-SCA1 chip#13 13	-8.30954	10.6252	4.71762
MYL-D6-B2 LOW-SCA1 chip#13 14	-9.16802	14.7075	10.8824
MYL-D6-B3 LOW-SCA1 chip#13 15	-7.3352	10.2066	4.42962
MYL-D6-B4 LOW-SCA1 chip#13 16	-5.12649	10.3952	7.24762
MYL-D6-B5 LOW-SCA1 chip#13 17	-9.4852	15.8097	8.99635
MYL-D6-B6 LOW-SCA1 chip#13 18	-10.9892	16.3908	11.3331
MYL-D6-B7 LOW-SCA1 chip#13 19	-9.05703	15.1707	8.68379
MYL-D6-B8 LOW-SCA1 chip#13 20	-9.83061	13.0468	7.01783
MYL-D6-B9 LOW-SCA1 chip#13 21	-9.75093	12.3685	8.84017
MYL-D6-B10 LOW-SCA1 chip#13 22	-10.8333	14.4496	8.75459
MYL-D6-B11 LOW-SCA1 chip#13 23	-12.0032	17.0556	8.70933
MYL-D6-B12 LOW-SCA1 chip#13 24	-15.4288	10.2117	1.00646
MYL-D6-A1 LOW-SCA1 Chip#27 73	-8.62382	10.9482	4.64781
MYL-D6-A2 LOW-SCA1 Chip#27 74	-4.68022	4.3052	1.78801
MYL-D6-A3 LOW-SCA1 Chip#27 75	-11.8478	16.4709	8.58422
MYL-D6-A4 LOW-SCA1 Chip#27 76	-0.182461	5.54593	6.84278
MYL-D6-A5 LOW-SCA1 Chip#27 77	-4.22438	10.0463	7.86669
MYL-D6-A6 LOW-SCA1 Chip#27 78	-9.11005	12.3417	7.83723
MYL-D6-A7 LOW-SCA1 Chip#27 79	-3.79452	8.76881	7.87609
MYL-D6-A8 LOW-SCA1 Chip#27 80	-7.74048	10.2113	5.30469
MYL-D6-A9 LOW-SCA1 Chip#27 81	-10.6984	14.3376	8.58444
MYL-D6-A10 LOW-SCA1 Chip#27 82	-11.9917	17.2652	10.0747
MYL-D6-A11 LOW-SCA1 Chip#27 83	-15.8796	10.2183	0.319687
MYL-D6-A12 LOW-SCA1 Chip#27 84	-10.6587	16.1319	10.9372
MYL-D6-B1 LOW-SCA1 Chip#27 85	-7.51383	10.4976	4.51932
MYL-D6-B2 LOW-SCA1 Chip#27 86	-9.36526	15.6278	8.88349
MYL-D6-B3 LOW-SCA1 Chip#27 87	-9.9278	13.0634	7.07714
MYL-D6-B4 LOW-SCA1 Chip#27 88	-8.23939	10.9624	8.55507
MYL-D6-B5 LOW-SCA1 Chip#27 89	-8.63562	13.2292	9.05152
MYL-D6-B6 LOW-SCA1 Chip#27 90	-9.46978	16.342	9.96974
MYL-D6-B7 LOW-SCA1 Chip#27 91	-9.22887	14.9103	11.1918
MYL-D6-B8 LOW-SCA1 Chip#27 92	-12.5329	17.8312	10.5146
MYL-D6-B9 LOW-SCA1 Chip#27 93	-10.8767	16.8929	9.9339
MYL-D6-B10 LOW-SCA1 Chip#27 94	-10.6398	12.4663	8.38396
MYL-D6-B11 LOW-SCA1 Chip#27 95	-6.33348	9.5129	8.12202
MYL-D6-B12 LOW-SCA1 Chip#27 96	-8.10186	12.4543	9.61412
MYL-D6-A5 LOW-SCA1 Chip#28 145	-10.9965	16.489	11.1374
MYL-D6-A6 LOW-SCA1 Chip#28 146	-0.137416	5.59363	6.9607
MYL-D6-C1 MID-SCA1 chip#13 25	-15.1055	16.9869	9.96125
MYL-D6-C2 MID-SCA1 chip#13 26	-11.5929	6.41437	-1.70567
MYL-D6-C3 MID-SCA1 chip#13 27	-14.9392	8.72077	-2.03521
MYL-D6-C4 MID-SCA1 chip#13 28	-14.4958	16.2257	7.61471
MYL-D6-C5 MID-SCA1 chip#14 29	-11.1199	14.0156	6.04509
MYL-D6-C6 MID-SCA1 chip#14 30	-2.18421	8.17082	8.39995
MYL-D6-C7 MID-SCA1 chip#14 31	-9.5716	14.4268	8.68314
MYL-D6-C8 MID-SCA1 chip#14 32	-8.18059	12.0259	7.99383
MYL-D6-C9 MID-SCA1 chip#14 33	-1.07457	5.46633	5.37325
MYL-D6-C10 MID-SCA1 chip#14 34	-9.84829	9.95643	3.20415
MYL-D6-C11 MID-SCA1 chip#14 35	-9.00212	14.074	9.94403
MYL-D6-C12 MID-SCA1 chip#14 36	-9.13929	12.9863	8.38287
MYL-D6-D1 MID-SCA1 chip#14 37	-9.90129	10.0272	3.22795
MYL-D6-D2 MID-SCA1 chip#14 38	-12.4986	14.3286	7.00237
MYL-D6-D3 MID-SCA1 chip#14 39	-9.15362	15.6426	9.84817
MYL-D6-D4 MID-SCA1 chip#14 40	-6.92508	11.576	7.14646
MYL-D6-D5 MID-SCA1 chip#14 41	-11.6852	8.10339	-1.22792
MYL-D6-D6 MID-SCA1 chip#14 42	-15.1957	10.3695	3.8687
MYL-D6-D7 MID-SCA1 chip#14 43	-10.5247	15.7475	9.53155
MYL-D6-D8 MID-SCA1 chip#14 44	-12.7436	11.4544	0.555449
MYL-D6-D9 MID-SCA1 chip#14 45	-8.43493	11.5248	9.71411
MYL-D6-D10 MID-SCA1 chip#14 46	-11.1609	14.0738	6.06562
MYL-D6-D11 MID-SCA1 chip#14 47	-9.11179	15.5828	9.82743
MYL-D6-D12 MID-SCA1 chip#14 48	-14.8128	8.54617	-2.08959
MYL-D6-C1 MID-SCA1 Chip#27 97	-9.84021	9.93774	3.19865
MYL-D6-C2 MID-SCA1 Chip#27 98	-14.596	10.3832	3.7679
MYL-D6-C3 MID-SCA1 Chip#27 99	-10.1995	15.3529	9.32302
MYL-D6-C4 MID-SCA1 Chip#27 100	-12.3757	11.1328	0.489029
MYL-D6-C5 MID-SCA1 Chip#27 101	-8.14322	11.402	9.41682
MYL-D6-C6 MID-SCA1 Chip#27 102	-11.4351	14.3962	6.23253
MYL-D6-C7 MID-SCA1 Chip#27 103	-9.56332	16.1648	10.0794
MYL-D6-C8 MID-SCA1 Chip#27 104	-15.1384	8.60246	-2.20171
MYL-D6-C9 MID-SCA1 Chip#27 105	-9.58773	10.4196	3.14585
MYL-D6-C10 MID-SCA1 Chip#27 106	-14.8558	16.904	9.80798
MYL-D6-C11 MID-SCA1 Chip#27 107	-11.4245	6.43063	-1.6158
MYL-D6-C12 MID-SCA1 Chip#27 108	-14.4228	8.27536	-2.10891
MYL-D6-D1 MID-SCA1 Chip#28 109	-14.7567	16.2626	7.71261
MYL-D6-D2 MID-SCA1 Chip#28 110	-11.1164	13.9573	6.06723
MYL-D6-D3 MID-SCA1 Chip#28 111	-2.06716	8.05948	8.45603
MYL-D6-D4 MID-SCA1 Chip#28 112	-9.35714	14.1568	8.53294
MYL-D6-D5 MID-SCA1 Chip#28 113	-9.08092	15.5395	9.81178
MYL-D6-D6 MID-SCA1 Chip#28 114	-6.99972	11.6804	7.18037
MYL-D6-D7 MID-SCA1 Chip#28 115	-11.6333	7.85449	-1.27976
MYL-D6-D8 MID-SCA1 Chip#28 116	-9.64017	10.4971	3.17127
MYL-D6-D9 MID-SCA1 Chip#28 117	-9.60659	14.9159	10.2836
MYL-D6-D10 MID-SCA1 Chip#28 118	-9.05966	12.8512	8.43143
MYL-D6-D11 MID-SCA1 Chip#28 119	-9.18922	9.94793	2.97725
MYL-D6-D12 MID-SCA1 Chip#28 120	-12.1916	14.446	6.91143
MYL-D6-C5 MID-SCA1 Chip#28 147	-8.43802	11.982	7.97219
MYL-D6-C6 MID-SCA1 Chip#28 148	-1.01647	5.27217	5.21061
MYL-D6-E1 HIGH-SCA1 chip#14 49	-12.0132	13.2509	4.24482
MYL-D6-E2 HIGH-SCA1 chip#14 50	-10.3098	9.47526	2.201
MYL-D6-E3 HIGH-SCA1 chip#14 51	-14.567	12.131	1.53431
MYL-D6-E4 HIGH-SCA1 chip#14 52	-14.0764	12.831	6.95283
MYL-D6-E5 HIGH-SCA1 chip#14 53	-7.01429	11.3039	8.62731
MYL-D6-E6 HIGH-SCA1 chip#14 54	-10.2884	15.5584	9.96847
MYL-D6-E7 HIGH-SCA1 chip#14 55	-7.58772	7.42262	2.61227
MYL-D6-E8 HIGH-SCA1 chip#14 56	-6.07372	8.39801	6.21008
MYL-D6-E9 HIGH-SCA1 chip#14 57	-8.13897	10.3804	6.17348
MYL-D6-E10 HIGH-SCA1 chip#14 58	-9.18432	10.992	7.83903
MYL-D6-E11 HIGH-SCA1 chip#14 59	-4.28108	9.5076	8.49854
MYL-D6-E12 HIGH-SCA1 chip#14 60	-16.6147	5.67102	0.661175
MYL-D6-F1 HIGH-SCA1 chip#14 61	-10.7351	13.8768	8.43335
MYL-D6-F2 HIGH-SCA1 chip#14 62	-12.266	12.5573	2.77951
MYL-D6-F3 HIGH-SCA1 chip#14 63	-10.5716	9.93101	1.80721
MYL-D6-F4 HIGH-SCA1 chip#14 64	-12.5452	9.85791	1.09043
MYL-D6-F5 HIGH-SCA1 chip#14 65	-10.7519	10.3682	2.80455
MYL-D6-F6 HIGH-SCA1 chip#14 66	-11.0684	16.0062	9.51814
MYL-D6-F7 HIGH-SCA1 chip#14 67	-12.9623	9.50697	-0.335558
MYL-D6-F8 HIGH-SCA1 chip#14 68	-8.48053	14.4273	9.41884
MYL-D6-F9 HIGH-SCA1 chip#14 69	-8.29447	13.7068	7.80216
MYL-D6-F10 HIGH-SCA1 chip#14 70	-12.3134	16.9476	9.99565
MYL-D6-F11 HIGH-SCA1 chip#14 71	-10.772	14.418	8.06323
MYL-D6-F12 HIGH-SCA1 chip#14 72	-9.88602	12.8926	8.19455
MYL-D6-E1 HIGH-SCA1 Chip#28 121	-11.1794	16.1638	9.57194
MYL-D6-E2 HIGH-SCA1 Chip#28 122	-16.9017	5.76319	0.680254
MYL-D6-E3 HIGH-SCA1 Chip#28 123	-10.7925	13.9696	8.4599
MYL-D6-E4 HIGH-SCA1 Chip#28 124	-12.3146	12.6353	2.80518
MYL-D6-E5 HIGH-SCA1 Chip#28 125	-10.2336	10.2074	1.72728
MYL-D6-E6 HIGH-SCA1 Chip#28 126	-12.2558	10.4879	0.321157
MYL-D6-E7 HIGH-SCA1 Chip#28 127	-10.5045	10.7896	2.76756
MYL-D6-E8 HIGH-SCA1 Chip#28 128	-10.7283	16.2193	9.42937
MYL-D6-E9 HIGH-SCA1 Chip#28 129	-12.0685	9.70843	-0.819401
MYL-D6-E10 HIGH-SCA1 Chip#28 130	-7.71677	13.3883	9.0171
MYL-D6-E11 HIGH-SCA1 Chip#28 131	-11.2318	14.8836	8.30608
MYL-D6-E12 HIGH-SCA1 Chip#28 132	-9.82784	13.9166	8.03919
MYL-D6-F1 HIGH-SCA1 Chip#28 133	-10.8645	16.382	9.51113
MYL-D6-F2 HIGH-SCA1 Chip#28 134	-10.4316	15.7056	10.1258
MYL-D6-F3 HIGH-SCA1 Chip#28 135	-6.55971	7.04019	2.48323
MYL-D6-F4 HIGH-SCA1 Chip#28 136	-5.62199	8.62097	6.03873
MYL-D6-F5 HIGH-SCA1 Chip#28 137	-7.71651	9.91442	5.98358
MYL-D6-F6 HIGH-SCA1 Chip#28 138	-11.7221	12.9327	4.14236
MYL-D6-F7 HIGH-SCA1 Chip#28 139	-9.56173	9.92327	1.69473
MYL-D6-F8 HIGH-SCA1 Chip#28 140	-14.3239	11.9898	1.50489
MYL-D6-F9 HIGH-SCA1 Chip#28 141	-14.6654	12.8281	7.44238
MYL-D6-F10 HIGH-SCA1 Chip#28 142	-6.58463	11.7996	8.36433
MYL-D6-F11 HIGH-SCA1 Chip#28 143	-7.12288	12.5922	7.4807
MYL-D6-F12 HIGH-SCA1 Chip#28 144	-12.7715	17.4107	10.2377
MYL-D6-E5 HIGH-SCA1 Chip#28 149	-9.32171	11.0732	7.92994
MYL-D6-E6 HIGH-SCA1 Chip#28 150	-4.38498	9.67327	8.61697
COM-D6-A1 LOW-SCA1 Chip#10 1	-6.50137	5.33163	1.62649
COM-D6-A2 LOW-SCA1 Chip#10 2	-4.67175	10.1471	7.34324
COM-D6-A3 LOW-SCA1 Chip#10 3	-4.74669	5.1628	0.305393
COM-D6-A4 LOW-SCA1 Chip#10 4	-14.9659	7.70331	1.1425
COM-D6-A5 LOW-SCA1 Chip#10 5	-7.98545	8.25711	5.77333
COM-D6-A6 LOW-SCA1 Chip#10 6	-6.06028	8.06851	5.53991
COM-D6-A7 LOW-SCA1 Chip#10 7	-6.87269	9.10638	7.27508
COM-D6-A8 LOW-SCA1 Chip#10 8	-4.96144	4.55729	0.899957
COM-D6-A9 LOW-SCA1 Chip#10 9	-6.42767	5.6487	0.554468
COM-D6-A10 LOW-SCA1 Chip#10 10	-5.58643	7.63407	6.81816
COM-D6-A11 LOW-SCA1 Chip#10 11	-6.51737	10.1593	6.64815
COM-D6-A12 LOW-SCA1 Chip#10 12	-6.19843	5.499	2.13382
COM-D6-B1 LOW-SCA1 Chip#10 13	-4.4297	9.85996	7.89895
COM-D6-B2 LOW-SCA1 Chip#10 14	-4.50977	8.45113	6.57485
COM-D6-B3 LOW-SCA1 Chip#10 15	-4.33318	9.59598	7.46817
COM-D6-B4 LOW-SCA1 Chip#10 16	-3.25444	6.91459	8.57832
COM-D6-B5 LOW-SCA1 Chip#10 17	-3.55728	8.15929	6.78659
COM-D6-B6 LOW-SCA1 Chip#10 18	-7.79851	8.87234	3.92245
COM-D6-B7 LOW-SCA1 Chip#10 19	-3.14023	7.80923	7.72493
COM-D6-B8 LOW-SCA1 Chip#10 20	-3.44376	8.6433	7.72994
COM-D6-B9 LOW-SCA1 Chip#10 21	-5.79874	10.9695	9.31816
COM-D6-B10 LOW-SCA1 Chip#10 22	-6.37692	11.2052	7.6232
COM-D6-B11 LOW-SCA1 Chip#10 23	-2.13992	6.53735	6.32231
COM-D6-B12 LOW-SCA1 Chip#10 24	-7.31921	11.4523	6.75285
COM-D6-A1 LOW-SCA1 Chip#25 73	-5.10286	7.54883	5.90357
COM-D6-A2 LOW-SCA1 Chip#25 74	-5.40472	8.22626	4.94355
COM-D6-A3 LOW-SCA1 Chip#25 75	-6.10332	4.41347	-1.33858
COM-D6-A4 LOW-SCA1 Chip#25 76	-14.5175	7.11039	2.24095
COM-D6-A5 LOW-SCA1 Chip#25 77	-6.49357	5.58221	-0.082218
COM-D6-A6 LOW-SCA1 Chip#25 78	-9.20521	6.74046	0.633713
COM-D6-A7 LOW-SCA1 Chip#25 79	-7.26724	7.49912	1.26504
COM-D6-A8 LOW-SCA1 Chip#25 80	-7.36951	10.207	6.214
COM-D6-A9 LOW-SCA1 Chip#25 81	-6.30613	10.4389	9.55663
COM-D6-A10 LOW-SCA1 Chip#25 82	-7.30566	7.56977	3.63016
COM-D6-A11 LOW-SCA1 Chip#25 83	-5.45754	11.8891	7.62889
COM-D6-A12 LOW-SCA1 Chip#25 84	-10.5491	15.1288	7.72047
COM-D6-B1 LOW-SCA1 Chip#25 85	-10.4643	15.0046	7.67977
COM-D6-B2 LOW-SCA1 Chip#25 86	-3.82086	9.09104	7.6712
COM-D6-B3 LOW-SCA1 Chip#25 87	-7.59427	11.3076	7.62535
COM-D6-B4 LOW-SCA1 Chip#25 88	-6.24978	11.1786	8.00657
COM-D6-B5 LOW-SCA1 Chip#25 89	-6.24921	8.14447	2.90471
COM-D6-B6 LOW-SCA1 Chip#25 90	-7.99638	11.1919	6.46111
COM-D6-B7 LOW-SCA1 Chip#25 91	-5.54648	10.6687	7.18793
COM-D6-B8 LOW-SCA1 Chip#25 92	-9.05873	15.455	9.8189
COM-D6-B9 LOW-SCA1 Chip#25 93	-6.76566	12.4612	8.03664
COM-D6-B10 LOW-SCA1 Chip#25 94	-7.12807	11.5166	6.93534
COM-D6-B11 LOW-SCA1 Chip#25 95	-2.36874	7.16878	5.89482
COM-D6-B12 LOW-SCA1 Chip#25 96	-7.44305	10.7649	9.68246
COM-D6-A5 LOW-SCA1 Chip#26 145	-5.00895	4.63863	0.928435
COM-D6-A6 LOW-SCA1 Chip#26 146	-6.64743	11.6005	7.7577
COM-D6-C1 MID-SCA1 Chip#10 25	-8.26696	8.13309	2.85126
COM-D6-C2 MID-SCA1 Chip#10 26	-5.31662	8.64197	7.83172
COM-D6-C3 MID-SCA1 Chip#10 27	-9.86509	9.20486	3.97908
COM-D6-C4 MID-SCA1 Chip#10 28	-9.02083	5.49345	-1.00634
COM-D6-C5 MID-SCA1 Chip#10 29	-5.60542	6.94197	4.10647
COM-D6-C6 MID-SCA1 Chip#10 30	-5.48623	7.26301	5.02179
COM-D6-C7 MID-SCA1 Chip#10 31	-7.12868	10.4681	10.4912
COM-D6-C8 MID-SCA1 Chip#10 32	-6.54607	7.92038	4.92461
COM-D6-C9 MID-SCA1 Chip#10 33	-6.47451	10.3304	7.00585
COM-D6-C10 MID-SCA1 Chip#10 34	-6.80761	9.34281	5.88455
COM-D6-C11 MID-SCA1 Chip#11 35	-1.34426	8.46417	9.23284
COM-D6-C12 MID-SCA1 Chip#11 36	-7.15179	8.56364	5.53411
COM-D6-D1 MID-SCA1 Chip#11 37	-7.36491	9.31475	6.59398
COM-D6-D2 MID-SCA1 Chip#11 38	-6.52199	10.6584	5.74004
COM-D6-D3 MID-SCA1 Chip#11 39	-7.38219	11.576	7.65428
COM-D6-D4 MID-SCA1 Chip#11 40	-5.43679	8.81494	5.99745
COM-D6-D5 MID-SCA1 Chip#11 41	-3.69192	5.75295	4.54719
COM-D6-D6 MID-SCA1 Chip#11 42	-9.6918	7.94241	-0.516937
COM-D6-D7 MID-SCA1 Chip#11 43	-6.4158	10.7585	8.15048
COM-D6-D8 MID-SCA1 Chip#11 44	-8.55563	7.08065	-0.455913
COM-D6-D9 MID-SCA1 Chip#11 45	-7.27708	10.9366	6.84744
COM-D6-D10 MID-SCA1 Chip#11 46	-10.5956	14.1286	7.82503
COM-D6-D11 MID-SCA1 Chip#11 47	-3.41131	7.446	5.1603
COM-D6-D12 MID-SCA1 Chip#11 48	-6.28619	7.77561	4.61604
COM-D6-C1 MID-SCA1 Chip#25 97	-7.08438	7.68437	3.77187
COM-D6-C2 MID-SCA1 Chip#25 98	-8.00558	6.20354	1.0352
COM-D6-C3 MID-SCA1 Chip#25 99	-11.0001	10.1404	8.30092
COM-D6-C4 MID-SCA1 Chip#25 100	-10.6665	6.65357	0.118163
COM-D6-C5 MID-SCA1 Chip#25 101	-4.77687	7.04979	6.99028
COM-D6-C6 MID-SCA1 Chip#25 102	-8.49882	13.2798	8.2252
COM-D6-C7 MID-SCA1 Chip#25 103	-7.22299	9.53698	3.763
COM-D6-C8 MID-SCA1 Chip#25 104	-6.10749	9.45387	7.21494
COM-D6-C9 MID-SCA1 Chip#25 105	-7.0579	8.64268	7.26399
COM-D6-C10 MID-SCA1 Chip#25 106	-7.27695	9.19985	7.50507
COM-D6-C11 MID-SCA1 Chip#25 107	-2.54422	8.49862	8.41884
COM-D6-C12 MID-SCA1 Chip#25 108	-5.06208	7.15295	5.46313
COM-D6-D1 MID-SCA1 Chip#25 109	-5.76735	12.4287	9.79413
COM-D6-D2 MID-SCA1 Chip#25 110	-5.78803	10.0748	7.17006
COM-D6-D3 MID-SCA1 Chip#25 111	-5.75221	9.92172	6.08824
COM-D6-D4 MID-SCA1 Chip#25 112	-3.01495	7.24848	6.63217
COM-D6-D5 MID-SCA1 Chip#26 113	-5.83953	7.71174	3.48258
COM-D6-D6 MID-SCA1 Chip#26 114	-2.98244	8.00184	8.19907
COM-D6-D7 MID-SCA1 Chip#26 115	-9.11315	10.3517	3.54132
COM-D6-D8 MID-SCA1 Chip#26 116	-10.0804	12.9193	8.58327
COM-D6-D9 MID-SCA1 Chip#26 117	-5.55735	10.1128	8.21491
COM-D6-D10 MID-SCA1 Chip#26 118	-3.56474	6.34875	5.32999
COM-D6-D11 MID-SCA1 Chip#26 119	-14.6449	11.2522	0.352482
COM-D6-D12 MID-SCA1 Chip#26 120	-2.84673	4.55074	1.92948
COM-D6-C5 MID-SCA1 Chip#26 147	-12.4519	7.78525	6.02326
COM-D6-C6 MID-SCA1 Chip#26 148	-1.30157	8.26734	9.00982
COM-D6-E1 HIGH-SCA1 Chip#11 49	-6.80387	9.92978	5.17059
COM-D6-E2 HIGH-SCA1 Chip#11 50	-11.2041	8.79762	6.7936
COM-D6-E3 HIGH-SCA1 Chip#11 51	-9.0026	11.5982	6.03436
COM-D6-E4 HIGH-SCA1 Chip#11 52	-5.18422	8.29896	6.05023
COM-D6-E5 HIGH-SCA1 Chip#11 53	-7.26343	5.4912	4.77148
COM-D6-E6 HIGH-SCA1 Chip#11 54	-10.1734	6.95246	4.864
COM-D6-E7 HIGH-SCA1 Chip#11 55	-7.82281	7.18095	0.39651
COM-D6-E8 HIGH-SCA1 Chip#11 56	-7.28414	12.4438	8.41458
COM-D6-E9 HIGH-SCA1 Chip#11 57	-11.9414	5.34968	2.171
COM-D6-E10 HIGH-SCA1 Chip#11 58	-5.64913	12.0595	8.66368
COM-D6-E11 HIGH-SCA1 Chip#11 59	-6.93163	9.08097	6.27596
COM-D6-E12 HIGH-SCA1 Chip#11 60	-9.45508	5.84739	7.54755
COM-D6-F1 HIGH-SCA1 Chip#11 61	-7.66156	7.1887	5.07118
COM-D6-F2 HIGH-SCA1 Chip#11 62	-4.34434	7.74011	7.6815
COM-D6-F3 HIGH-SCA1 Chip#11 63	-8.90969	7.03707	7.36123
COM-D6-F4 HIGH-SCA1 Chip#11 64	-17.4074	9.39612	4.44768
COM-D6-F5 HIGH-SCA1 Chip#11 65	-3.30779	5.2118	4.71406
COM-D6-F6 HIGH-SCA1 Chip#11 66	-13.7839	6.45546	2.43349
COM-D6-F7 HIGH-SCA1 Chip#11 67	-14.5698	15.4057	7.87747
COM-D6-F8 HIGH-SCA1 Chip#11 68	-15.8299	6.10194	1.74368
COM-D6-F9 HIGH-SCA1 Chip#11 69	-10.3544	14.2392	7.50218
COM-D6-F10 HIGH-SCA1 Chip#11 70	-16.0499	11.8476	5.16738
COM-D6-F11 HIGH-SCA1 Chip#11 71	-9.75927	10.405	6.9207
COM-D6-F12 HIGH-SCA1 Chip#11 72	-3.71442	-0.0649155	2.6967
COM-D6-E1 HIGH-SCA1 Chip#26 121	-8.09926	3.36387	-0.999516
COM-D6-E2 HIGH-SCA1 Chip#26 122	-8.97929	5.93503	4.88432
COM-D6-E3 HIGH-SCA1 Chip#26 123	-8.31023	8.25426	0.558589
COM-D6-E4 HIGH-SCA1 Chip#26 124	-6.74778	7.99636	9.07753
COM-D6-E5 HIGH-SCA1 Chip#26 125	-5.64779	9.8869	6.87111
COM-D6-E6 HIGH-SCA1 Chip#26 126	-10.1973	10.1262	7.6026
COM-D6-E7 HIGH-SCA1 Chip#26 127	-9.30824	10.8115	4.57319
COM-D6-E8 HIGH-SCA1 Chip#26 128	-8.97697	10.7223	5.39971
COM-D6-E9 HIGH-SCA1 Chip#26 129	-9.08713	4.40495	2.09254
COM-D6-E10 HIGH-SCA1 Chip#26 130	-7.21968	10.3776	5.14895
COM-D6-E11 HIGH-SCA1 Chip#26 131	-8.29748	7.4822	6.67585
COM-D6-E12 HIGH-SCA1 Chip#26 132	-6.33463	4.13407	0.132179
COM-D6-F1 HIGH-SCA1 Chip#26 133	-10.6496	6.1266	4.52591
COM-D6-F2 HIGH-SCA1 Chip#26 134	-8.14949	8.43418	0.983233
COM-D6-F3 HIGH-SCA1 Chip#26 135	-7.36004	11.1373	6.03574
COM-D6-F4 HIGH-SCA1 Chip#26 136	-4.82856	8.52809	6.9336
COM-D6-F5 HIGH-SCA1 Chip#26 137	-4.51395	8.80659	7.17991
COM-D6-F6 HIGH-SCA1 Chip#26 138	-6.96326	10.1764	6.25779
COM-D6-F7 HIGH-SCA1 Chip#26 139	-4.74549	9.41966	7.57564
COM-D6-F8 HIGH-SCA1 Chip#26 140	-6.08403	6.95939	1.97156
COM-D6-F9 HIGH-SCA1 Chip#26 141	-7.20798	9.76477	6.10605
COM-D6-F10 HIGH-SCA1 Chip#26 142	-2.40121	5.8002	6.83921
COM-D6-F11 HIGH-SCA1 Chip#26 143	-6.29625	7.48659	8.75571
COM-D6-F12 HIGH-SCA1 Chip#26 144	-9.2112	10.5141	6.70771
COM-D6-E5 HIGH-SCA1 Chip#26 149	-3.98506	8.44672	6.95514
COM-D6-E6 HIGH-SCA1 Chip#26 150	-9.6026	10.9104	4.81602

## Sheet: Cell_Cell_correlation
	Day 0	Day 1	Day 3	Day 6
EPO	0.735409	0.768204	0.485415	0.725687
GM-CSF/IL-3	0.735409	0.666653	0.524649	0.666357
COMB	0.735409	0.71617	0.510192	0.670923

## Sheet: Cell_Cell_correlation_SE
	Day 0	Day 1	Day 3	Day 6
EPO	0.00627415	0.00501188	0.00865118	0.00599291
GM-CSF/IL-3	0.00627415	0.00433425	0.00712771	0.00681264
COMB	0.00627415	0.00470893	0.0077792	0.00585416

## Sheet: Gene_Gene_correlation
	Day 0	Day 1	Day 3	Day 6
EPO	0.105099	0.114301	0.194046	0.182827
GM-CSF/IL-3	0.105099	0.104588	0.171729	0.109672
COMB	0.105099	0.0938246	0.101643	0.0715596

## Sheet: Gene_Gene_correlation_SE
	Day 0	Day 1	Day 3	Day 6
EPO	0.00988353	0.00917541	0.0106067	0.0108801
GM-CSF/IL-3	0.00988353	0.00783858	0.0109267	0.00990051
COMB	0.00988353	0.00884879	0.00846807	0.00704739

## Sheet: Transition_index
	Day 0	Day 1	Day 3	Day 6
EPO	0.142913	0.14879	0.399753	0.251936
GM-CSF/IL-3	0.142913	0.156886	0.327321	0.164584
COMB	0.142913	0.131009	0.199225	0.106658

## Sheet: Transition_index_SE
	Day 0	Day 1	Day 3	Day 6
EPO	0.0111935	0.0101558	0.00872671	0.0111603
GM-CSF/IL-3	0.0111935	0.00987918	0.0126351	0.011758
COMB	0.0111935	0.0107689	0.011002	0.00878967

## Sheet: Gene_correlations_EML
	Gata1	EpoR	Eklf	Fog1	Hba-a1	Scl	Fli1	Runx1	Gata2	cMyb	ckit	sfpi1	CEBPa	Gfi1	cJun	CD11b	Egr2
Gata1	NA	0	0.269533	0	0	0	0	0	0.273491	0	0	0	0	0	0	0	0
EpoR	0	NA	0	0	0	0	0.222	0	0	0	0	0	0	0	0	0	0
Eklf	0.269533	0	NA	0	0	0	0	0	0	0	0	0	0	0	0	0	0
Fog1	0	0	0	NA	0.504841	0.271177	0	0.506037	0	0.357541	0.370857	0.28565	0	0	0	0	0
Hba-a1	0	0	0	0.504841	NA	0.21043	0	0	0.286835	0	0	0	0	0	0	0	0
Scl	0	0	0	0.271177	0.21043	NA	0	0.539286	0.66751	0.493124	0.544133	0.36741	0	0	0	0	0
Fli1	0	0.222	0	0	0	0	NA	0	0.245648	0	0	0	0	0	0	0	0
Runx1	0	0	0	0.506037	0	0.539286	0	NA	0.359289	0.534833	0.676165	0.281291	0	0.238343	-0.29769	0	0
Gata2	0.273491	0	0	0	0.286835	0.66751	0.245648	0.359289	NA	0.643448	0.626792	0.342685	0	0	-0.222487	0	0
cMyb	0	0	0	0.357541	0	0.493124	0	0.534833	0.643448	NA	0.784255	0.324374	0	0	-0.317019	-0.224463	0
ckit	0	0	0	0.370857	0	0.544133	0	0.676165	0.626792	0.784255	NA	0.344039	0	0.21685	-0.429822	0	0
sfpi1	0	0	0	0.28565	0	0.36741	0	0.281291	0.342685	0.324374	0.344039	NA	0	0.273509	0	0	0
CEBPa	0	0	0	0	0	0	0	0	0	0	0	0	NA	0	0.224523	0	0
Gfi1	0	0	0	0	0	0	0	0.238343	0	0	0.21685	0.273509	0	NA	0	0	0
cJun	0	0	0	0	0	0	0	-0.29769	-0.222487	-0.317019	-0.429822	0	0.224523	0	NA	0.304901	0.211225
CD11b	0	0	0	0	0	0	0	0	0	-0.224463	0	0	0	0	0.304901	NA	0
Egr2	0	0	0	0	0	0	0	0	0	0	0	0	0	0	0.211225	0	NA

[truncated: 9 more sheets: Gene_correlations_EPO_day1, Gene_correlations_EPO_day3, Gene_correlations_EPO_day6, Gene_correlations_COMB_day1, Gene_correlations_COMB_day3, Gene_correlations_COMB_day6, Gene_correlations_GM-CSF_day1, Gene_correlations_GM-CSF_day3, Gene_correlations_GM-CSF_day6]
