# Supplementary material for: Cell Fate Decision as High-Dimensional Critical State Transition
Source: PLoS Biol. 2016 Dec 27;14(12):e2000640. doi: 10.1371/journal.pbio.2000640 (PMC5189937; doi:10.1371/journal.pbio.2000640)
Supplement: S3 Data — FCS-format data files for individual histograms of the two time courses (untreated and IL-3/GM-GM-CSF treated) as shown in Fig 4. Each folder represents a time point for the untreated and the IL-3/GM-CSF treated cells and contains two files for the sample histograms for Sca1 and the PI stained cells, respectively for the given time point. The day 0 (d0) folders also contain the data for the isotype control (3 files). The day 1 (d1) folders also contains the pre-sorting samples for both PI and Sca1 stained cells (4 files). Acronyms in folder/filenames:—‘EML’ = untreated EML cells—‘IL-3+GM-CSF’ or ‘MYL’ = cells treated to induce myeloid commitment—‘d3’ or ‘D3’ = flow cytometry performed at day 3 after treatment, as explained in the text—‘PI’ = stained with Propidium iodide (dead cells)—‘SCA1’ = stained for SCA1 Surface expression—‘LOW’ = cells sorted from the SCA1LOW fraction at d1 and recultured—‘UNSORTD’ = non-sorted cells as control. (ZIP) [file pbio.2000640.s014.zip]

Archive with 48 entries (34 files):
- Fig4 raw data/EML, d0/
- Fig4 raw data/EML, d0/EML-D0-ISOTYPE-002.fcs
- Fig4 raw data/EML, d0/EML-D0-SORTED-LOW-SCA1-004.fcs
- Fig4 raw data/EML, d0/EML-D0-UNSORTED-SCA1-001.fcs
- Fig4 raw data/EML, d1/
- Fig4 raw data/EML, d1/EML-D1-LOW-PI.008
- Fig4 raw data/EML, d1/EML-D1-LOW-SCA1.001
- Fig4 raw data/EML, d1/EML-D1-UNSORTD-PI.007
- Fig4 raw data/EML, d1/EML-D1-UNSORTD-SCA1.003
- Fig4 raw data/EML, d2/
- Fig4 raw data/EML, d2/EML-D2-LOW-PI-2014-10-18.004
- Fig4 raw data/EML, d2/EML-D2-LOW-SCA1-2014-10-18.001
- Fig4 raw data/EML, d3/
- Fig4 raw data/EML, d3/EML-D3-LOW-PI-2014-10-19.003
- Fig4 raw data/EML, d3/EML-D3-LOW-SCA1-2014-10-19.001
- Fig4 raw data/EML, d5/
- Fig4 raw data/EML, d5/EML-D5-LOW-PI-OCT-21.006
- Fig4 raw data/EML, d5/EML-D5-LOW-SCA1-2014-10-21.002
- Fig4 raw data/EML, d7/
- Fig4 raw data/EML, d7/EML-D7-LOW-PI-OCT23.006
- Fig4 raw data/EML, d7/EML-D7-LOW-SCA1-OCT23.002
- Fig4 raw data/EML, d9/
- Fig4 raw data/EML, d9/EML-D9-LOW-PI-OCT25.007
- Fig4 raw data/EML, d9/EML-D9-LOW-SCA1-OCT25.002
- Fig4 raw data/IL-3+GM-CSF, d0/
- Fig4 raw data/IL-3+GM-CSF, d0/MYL-D0-ISOTYPE-002.fcs
- Fig4 raw data/IL-3+GM-CSF, d0/MYL-D0-SORTED-SCA1-LOW-004.fcs
- Fig4 raw data/IL-3+GM-CSF, d0/MYL-D0-UNSORTED-SCA1-003.fcs
- Fig4 raw data/IL-3+GM-CSF, d1/
- Fig4 raw data/IL-3+GM-CSF, d1/MYL-D1-UNSORTED-PI.001
- Fig4 raw data/IL-3+GM-CSF, d1/MYL-D1-UNSORTED-SCA1.002
- Fig4 raw data/IL-3+GM-CSF, d1/MYL-SORTED, D1- LOW-PI.006
- Fig4 raw data/IL-3+GM-CSF, d1/MYL-SORTED, D1 -LOW-SCA1.003
- Fig4 raw data/IL-3+GM-CSF, d2/
- Fig4 raw data/IL-3+GM-CSF, d2/MYL-D2-LOW-PI.013
- Fig4 raw data/IL-3+GM-CSF, d2/MYL-D2-LOW-SCA1.009
- Fig4 raw data/IL-3+GM-CSF, d3/
- Fig4 raw data/IL-3+GM-CSF, d3/MYL-D3-LOW-PI.013
- Fig4 raw data/IL-3+GM-CSF, d3/MYL-D3-LOW-SCA1.009
- Fig4 raw data/IL-3+GM-CSF, d5/
- Fig4 raw data/IL-3+GM-CSF, d5/MYL-D5-LOW-PI.013
- Fig4 raw data/IL-3+GM-CSF, d5/MYL-D5-LOW-SCA1.011
- Fig4 raw data/IL-3+GM-CSF, d7/
- Fig4 raw data/IL-3+GM-CSF, d7/MYL-D7-LOW-PI-2014-10-16.011
- Fig4 raw data/IL-3+GM-CSF, d7/MYL-D7-LOW-SCA1-2014-10-16.009
- Fig4 raw data/IL-3+GM-CSF, d9/
- Fig4 raw data/IL-3+GM-CSF, d9/MYL-D9-LOW-PI-2014-10-18.015
- Fig4 raw data/IL-3+GM-CSF, d9/MYL-D9-LOW-SCA1-2014-10-18.009
